# Supplementary material for: CAZome comparison in relation to host plant for selected Sordariomycete and Dothidiomycete plant pathogenic fungi
Source: Front Fungal Biol. 2026 Mar 10;7:1789997. doi: 10.3389/ffunb.2026.1789997 (PMC13008963; doi:10.3389/ffunb.2026.1789997)
Supplement: Supplementary file 4 [file Table1.xlsx]

## Sheet: Overview
Fungi			Genome		Reported hosts					CAZy families
										AA9	AA16	GH5_4	GH5_5	GH5_22	GH12_1	GH45	GH6	GH7	GH12_2	GH31_2	GH74	GH3_2	CE15	GH10	GH11	GH30_7	GH43_2	GH62	GH67	GH115	AA13	GH13_1	GH13_5	GH13_8	GH13_25	GH13_40	GH15	GH31_1	GH133	GH2_1	GH5_7	GH5_31	GH26	GH27	GH36	GH28	CE8	CE12	GH43_4
Pathogen	Class	Order	ID | Name	Reference(s)	Monocot	Dicot	Hardwood	Softwood	References	Cellulose	Cellulose	Cellulose	Cellulose	Cellulose	Cellulose	Cellulose	Xyloglucan/Cellulose	Xyloglucan/Cellulose	Xyloglucan	Xyloglucan	Xyloglucan	Xylan	Xylan	Xylan	Xylan	Xylan	Xylan	Xylan	Xylan	Xylan	Starch	Starch	Starch	Starch	Starch	Starch	Starch	Starch	Starch	Mannan	Mannan	Mannan	Mannan	Mannan	Mannan	Pectin	Pectin	Pectin	Pectin
Botryosphaeria dothidea	Dothideomycetes	Botryosphaeriales	Botdo1_1 | Botryosphaeria dothidea	Marsberg et al. 2017			Juglans regia	Abies concolor	Swart et al. 1998 MA et al. 2001 Barber et al. 2005 Li et al. 2016 USDA database	15	1	1	4	1	2	4	1	2	2	5	0	1	1	6	1	1	2	1	0	2	0	2	2	1	1	2	2	6	1	0	1	1	0	7	1	10	3	4	2
Diplodia seriata	Dothideomycetes	Botryosphaeriales	Dipse1 | Diplodia seriata DS831	Morales-Cruz et al. 2015		Vitis vinifera	Citrus limon	Abies concolor	Bobev et al. 2008 Úrbez-Torres et al. 2008 Luchi et al. 2011 Zlatković et al. 2016 USDA database	12	1	1	4	1	2	2	1	2	2	5	0	1	1	2	2	0	2	1	0	2	0	2	2	1	1	2	2	5	1	1	1	0	0	4	1	10	5	4	1
Macrophomina phaseolina	Dothideomycetes	Botryosphaeriales	Macpha1 | Macrophomina phaseolina MPI-SDFR-AT-0080 v1.0	Mesny et al. 2021	Zea mays	Corchorus olitorius	Acacia auriculiformis	Abies firma	Rai et al. 1979 Smith et al. 1997 Pratt et al. 1998 Mertely et al. 2005 Bokor 2007 USDA database	13	1	1	4	1	1	3	1	2	2	5	0	1	1	5	1	1	4	1	0	2	0	2	2	1	1	2	2	6	1	2	1	1	0	6	1	12	5	4	2
Phyllosticta citriasiana	Dothideomycetes	Botryosphaeriales	Phycit1 | Phyllosticta citriasiana CBS 120486 v1.0	Guarnaccia et al. 2019			Citrus maxima		Zeng et al. 2021	9	1	1	2	0	2	2	1	1	1	3	0	1	0	1	0	0	0	0	0	1	0	1	1	1	1	0	2	4	1	2	1	0	0	1	1	5	3	2	1
Phyllosticta citricarpa	Dothideomycetes	Botryosphaeriales	Phycitr1 | Phyllosticta citricarpa CBS 127454 v1.0	Guarnaccia et al. 2019			Citrus spp.		Guarnaccia et al. 2019	9	1	1	2	0	2	2	1	1	1	3	0	1	0	1	0	0	0	0	0	1	0	1	1	1	1	0	2	4	1	2	1	0	0	1	1	5	3	2	1
Saccharata proteae	Dothideomycetes	Botryosphaeriales	Sacpr1 | Saccharata proteae CBS 121410 v1.0	Haridas et al. 2020		Protea caffra	Brabejum stellatifolium		Marincowitz et al. 2008	4	1	1	2	1	2	2	0	1	1	3	0	1	0	2	0	0	0	0	0	1	0	1	0	1	1	1	3	4	1	2	1	0	0	3	1	5	2	1	1
Venturia inaequalis	Dothideomycetes	Capnodiales	Venin1 | Venturia inaequalis	Deng et al. 2017			Malus domestica		Le Cam et al. 2002 USDA database	9	2	1	2	0	1	2	1	3	0	2	0	1	0	1	2	1	0	0	0	1	0	1	1	1	1	2	3	5	1	1	1	0	0	5	1	12	2	5	1
Venturia pyrina (syn. Venturia pirina)	Dothideomycetes	Capnodiales	Venpi1 | Venturia pirina	Deng et al. 2017 Cooke et al. 2014			Pyrus communis		Sivanesan et al. 1974	10	2	1	2	0	1	1	1	2	0	2	0	1	0	2	2	1	1	0	0	1	0	1	1	1	1	2	2	5	1	2	1	0	0	4	1	13	3	5	0
Zymoseptoria ardabiliae	Dothideomycetes	Incertae sedis	Zymar1 | Zymoseptoria ardabiliae STIR04_1.1.1	Stukenbrock et al. 2011 Stukenbrock et al. 2012	Lolium perenne				Stukenbrock et al. 2012	2	0	0	0	1	1	1	0	1	0	3	0	2	0	2	2	0	2	1	0	1	0	3	2	1	1	3	1	5	1	2	0	0	0	1	2	1	1	1	1
Zymoseptoria pseudotritici	Dothideomycetes	Incertae sedis	Zymps1 | Zymoseptoria pseudotritici STIR04_2.2.1	Stukenbrock et al. 2011 Stukenbrock et al. 2012	Dactylis glomerata				Stukenbrock et al. 2016 Stukenbrock et al. 2012	2	0	0	0	1	2	1	0	1	0	2	0	2	0	2	1	0	1	1	0	1	0	3	2	1	1	4	1	5	1	2	0	0	0	1	2	2	1	1	1
Zymoseptoria tritici	Dothideomycetes	Incertae sedis	Mycgr3 | Mycosphaerella graminicola v2.0	Goodwin et al. 2011	Triticum aestivum				Goodwin et al. 2011	1	0	0	0	1	1	1	0	1	0	1	0	2	0	2	1	0	1	1	0	1	0	3	2	1	1	4	1	5	1	2	0	0	0	1	2	2	1	0	1
Cercospora zeae-maydis	Dothideomycetes	Mycosphaerellales	Cerzm1 | Cercospora zeae-maydis v1.0	Haridas et al. 2020	Zea mays				Crous et al. 2006	3	1	0	2	1	0	0	0	1	0	0	0	0	0	2	2	0	0	1	1	1	0	4	2	1	1	6	1	0	1	0	0	0	0	2	2	5	1	1	0
Dothistroma septosporum	Dothideomycetes	Mycosphaerellales	Dotse1 | Dothistroma septosporum NZE10 v1.0	de Wit et al. 2012 Ohm et al. 2012				Pinus radiata	Barnes et al. 2008 USDA database	2	1	0	2	0	2	1	0	1	1	3	0	1	0	1	2	0	0	1	1	1	0	4	2	1	1	3	2	6	1	2	1	0	0	2	2	4	3	2	2
Fulvia fulva (syn. Cladosporium fulvum)	Dothideomycetes	Mycosphaerellales	Clafu1 | Cladosporium fulvum v1.0	de Wit et al. 2012 Ohm et al. 2012		Solanum lycopersicum	Acer pseudoplatanus	Pinus khasya	Thomma et al. 2005 USDA database	2	1	0	2	1	2	1	0	2	2	6	0	2	0	2	2	0	2	0	1	1	0	4	2	1	1	5	2	7	1	2	1	0	0	1	2	15	2	2	2
Pseudocercospora ulei	Dothideomycetes	Mycosphaerellales	Pseule1 | Pseudocercospora ulei ERN8 v1.0	Hor et al. 2014 Guyot et al. 2018			Hevea spp.		da Hora Júnior et al. 2014	2	1	0	2	0	1	0	0	2	1	0	0	0	0	0	0	0	0	0	0	0	0	3	1	1	1	3	1	3	1	1	0	0	0	0	1	2	0	0	1
Sphaerulina musiva (syn. Septoria musiva)	Dothideomycetes	Mycosphaerellales	Sepmu1 | Septoria musiva SO2202 v1.0	Ohm et al. 2012 Dhillon et al. 2015			Populus balsamifera		Feau et al. 2004 EFSA PLH Panel et al. 2018 USDA database	2	1	0	1	0	0	0	0	0	1	4	0	0	0	0	1	0	0	0	0	0	0	4	2	1	1	4	3	5	1	1	0	0	0	1	2	5	0	2	1
Sphaerulina populicola (syn. Septoria populicola)	Dothideomycetes	Mycosphaerellales	Seppo1 | Septoria populicola v1.0	Ohm et al. 2012 Dhillon et al. 2015			Populus spp.		Dhillon et al. 2015	1	1	0	1	0	1	0	0	0	1	2	0	0	0	0	1	0	0	0	0	0	0	4	2	1	1	4	3	5	1	1	0	0	0	0	2	5	0	2	1
Teratosphaeria nubilosa	Dothideomycetes	Mycosphaerellales	Ternu1 | Teratosphaeria nubilosa CBS 116005 v1.0	Haridas et al. 2020			Eucalyptus globulus		Hunter et al. 2009 USDA database	1	1	0	1	0	0	2	0	0	2	2	0	1	0	1	1	0	0	0	1	0	0	5	1	1	1	2	2	6	1	1	0	0	0	4	1	10	2	0	1
Elsinoe ampelina	Dothideomycetes	Myriangiales	Elsamp1 | Elsinoe ampelina CECT 20119 v1.0	Haridas et al. 2020		Vitis vinifera	Paulownia fortunei		Santos et al. 2018 USDA database	16	2	1	2	2	1	2	2	2	1	2	0	1	1	5	5	1	2	2	1	1	1	1	2	1	1	2	2	5	1	1	3	0	0	3	1	11	4	2	1
Alternaria alternata	Dothideomycetes	Pleosporales	Alalte1 | Alternaria alternata ATCC66891	Dang et al. 2015	Allium cepa	Datura metel	Acacia auriculiformis	Abies alba	Ito et al. 2004 Zhang et al. 2021 Dettman et al. 2023 USDA database	31	2	1	2	0	3	3	3	4	1	2	0	2	2	7	5	2	2	2	1	2	1	1	1	1	1	3	2	8	1	2	3	0	1	4	2	8	4	4	4
Alternaria arborescens	Dothideomycetes	Pleosporales	Altar1 | Alternaria arborescens BMP0308	Dang et al. 2015	Oryza sativa	Lycopersicon esculentum	Acer truncatum		Liao et al. 2023 USDA database	28	1	1	2	0	1	2	3	5	1	2	0	2	2	8	5	1	2	2	1	3	1	2	1	1	2	4	2	10	1	2	3	0	1	3	2	10	4	5	4
Alternaria brassicicola	Dothideomycetes	Pleosporales	Albra1 | Alternaria brassicicola ATCC96836	Dang et al. 2015		Brassica oleracea			Joubert et al. 2011 Srivastava et al. 2012 Gao et al. 2014 Cho 2015 USDA database	22	1	1	2	0	1	3	3	5	1	2	0	1	2	5	4	1	2	2	1	2	1	1	1	1	1	4	2	6	1	2	3	0	1	7	2	7	4	4	4
Alternaria carthami	Dothideomycetes	Pleosporales	Altcar1 | Alternaria carthami BMP1963	Dang et al. 2015		Carthamus tinctorius			Irwin 1976 USDA database	30	2	1	2	0	2	3	3	3	1	2	0	2	2	6	5	1	2	2	1	2	1	1	1	1	1	3	2	6	1	2	3	0	1	4	2	8	4	4	4
Alternaria crassa	Dothideomycetes	Pleosporales	Altcr1 | Alternaria crassa BMP0172	Dang et al. 2015		Datura stramonium	Pyrus pyrifolia		Bessadat et al. 2020 Jiang et al. 2022 USDA database	29	2	0	2	0	2	2	3	3	1	2	0	2	2	4	4	1	2	2	1	2	1	1	1	1	1	3	2	6	1	2	3	0	1	4	2	8	4	4	4
Alternaria dauci	Dothideomycetes	Pleosporales	Altda1 | Alternaria dauci BMP0167	Dang et al. 2015		Daucus carota			Boedo et al. 2012 USDA database	30	0	1	2	0	2	2	2	3	1	2	0	2	1	4	5	1	3	2	1	2	1	1	1	1	2	3	3	6	1	2	3	0	1	3	2	8	3	3	4
Alternaria gaisen	Dothideomycetes	Pleosporales	Altga1 | Alternaria gaisen BMP2338	Dang et al. 2015	Oryza sativa	Fragaria ×ananassa	Pyrus pyrifolia		Akhtar et al. 2014 CABI compendium 2022 USDA database	33	2	1	3	0	3	3	4	5	1	2	0	2	3	8	4	2	2	3	1	4	1	1	1	1	2	3	2	6	1	2	3	0	1	5	2	10	4	4	4
Alternaria longipes	Dothideomycetes	Pleosporales	Altlo1 | Alternaria longipes BMP0313	Dang et al. 2015	Avena sativa	Nicotiana tabacum	Eucalyptus tereticornis		Feng et al. 2022 USDA database	32	2	1	2	0	3	3	3	4	1	2	0	3	2	7	5	2	2	2	1	5	1	1	1	1	1	3	2	8	1	2	3	0	1	4	2	9	4	4	4
Alternaria mali (syn. Alternaria alternata)	Dothideomycetes	Pleosporales	Amal3063 | Alternaria mali BMP3063	Dang et al. 2015	Panicum virgatum	Vitis vinifera	Malus domestica		Cabrefiga et al. 2022 USDA database	33	2	1	3	0	3	3	3	4	1	2	0	2	2	8	5	2	3	2	1	3	1	1	1	1	2	3	2	8	1	2	3	0	1	4	2	8	4	5	4
Alternaria porri	Dothideomycetes	Pleosporales	Altpo1 | Alternaria porri BMP0178	Dang et al. 2015	Allium cepa	Cannabis sativa	Olea welwitschii		Kim et al. 2022 USDA database	26	1	1	2	0	2	3	2	3	1	2	0	2	2	6	5	1	2	2	1	2	1	3	1	1	1	3	2	7	1	2	4	0	1	4	2	7	4	4	4
Alternaria rosae	Dothideomycetes	Pleosporales	Altro1 | Alternaria rosae MPI-PUGE-AT-0040 v1.0	Dang et al. 2015		Rosa rubiginosa	Pyrus communis		Zhu et al. 2015 DeShields et al. 2021 Sorrentino et al. 2023 USDA database	33	2	1	2	0	2	3	3	4	1	2	0	2	2	5	5	4	1	2	1	2	1	1	1	1	1	3	2	6	1	2	3	0	0	4	2	6	4	4	3
Alternaria solani	Dothideomycetes	Pleosporales	Altso1 | Alternaria solani BMP0185	Dang et al. 2015	Agave sisalana	Solanum tuberosum	Citrus sp.		Niu et al. 2022 USDA database	28	2	1	2	0	2	4	3	3	1	2	0	2	2	6	5	1	2	2	1	2	1	2	1	1	1	3	2	6	1	2	3	0	1	4	2	8	4	4	5
Ascochyta rabiei	Dothideomycetes	Pleosporales	Ascra1 | Ascochyta rabiei ArDII	Verma et al. 2016		Cicer arietinum			Trapero-Casas & Kaiser 1992 Hernandez-Bello et al. 2006	22	2	1	2	0	2	2	3	3	1	1	0	0	1	5	3	0	2	2	0	1	1	1	2	1	1	2	3	8	1	1	3	1	1	5	2	11	3	6	3
Bipolaris maydis (syn. Cochliobolus heterostrophus)	Dothideomycetes	Pleosporales	ChetHAW225_4 | Cochliobolus heterostrophus HAW225 v4.0	Haridas et al. 2023	Zea mays				Yu et al. 2024 USDA database	27	1	1	2	2	2	3	3	6	1	3	0	2	0	4	5	1	1	2	1	2	1	1	1	1	2	3	2	7	2	0	2	0	1	4	2	5	3	3	2
Bipolaris oryzae (syn. Cochliobolus miyabeanus)	Dothideomycetes	Pleosporales	Cocmi1 | Cochliobolus miyabeanus ATCC 44560 v1.0	Condon et al. 2013	Oryza sativa	Arachis hypogaea	Cordia trichotoma	Cunninghamia lanceolata	Matsumoto et al. 2021 USDA database	26	1	1	2	0	2	3	3	6	1	3	0	2	1	5	5	1	1	2	1	2	1	1	1	1	1	4	2	7	1	2	2	0	1	4	2	4	3	3	2
Bipolaris victoriae (syn. Cochliobolus victoriae)	Dothideomycetes	Pleosporales	Cocvi1 | Cochliobolus victoriae FI3 v1.0	Condon et al. 2013	Avena sativa	Chenopodium			Meehan & Murphy 1946 USDA database	24	1	1	2	1	2	3	3	6	1	3	0	2	1	6	5	2	4	2	1	2	1	1	1	1	1	3	2	7	1	2	2	1	1	4	2	4	3	3	2
Bipolaris zeicola (syn. Cochliobolus carbonum)	Dothideomycetes	Pleosporales	Cocca1 | Cochliobolus carbonum 26-R-13 v1.0	Condon et al. 2013	Zea mays	Coffea arabica			Levic & Pencic 1993 USDA database	24	1	1	2	0	2	3	3	6	1	3	0	2	1	6	5	2	2	2	1	2	1	1	1	1	1	3	2	7	1	2	2	1	1	4	2	4	3	3	2
Corynespora cassiicola	Dothideomycetes	Pleosporales	Corca1 | Corynespora cassiicola CCP v1.0	Lopez et al. 2018	Asparagus officinalis	Gossypium hirsutum	Hevea brasiliensis		Lopez et al. 2018 Xu et al. 2023 Feng rt al. 2024 USDA database	37	4	1	2	1	1	2	2	6	1	4	0	1	3	5	4	2	4	1	1	3	1	2	2	1	1	3	2	7	1	4	2	0	1	5	2	14	5	4	4
Curvularia lunata (syn. Cochliobolus lunatus)	Dothideomycetes	Pleosporales	Coclu2 | Cochliobolus lunatus m118 v2.0	Condon et al. 2013	Sorghum bicolor	Solanum tuberosum	Populus sp.	Pinus nigra	Gao et al. 2012 Louis et al. 2014 USDA database	4	0	0	1	0	0	0	0	1	0	0	0	0	0	1	0	0	0	1	0	1	0	0	0	0	0	1	0	1	0	0	0	0	0	0	0	0	1	2	0
Didymella exigua	Dothideomycetes	Pleosporales	Didex1 | Didymella exigua CBS 183.55 v1.0	Haridas et al. 2020	Eichhornia crassipes	Centaurea solstitialis	Carya illinoensis		Widmer et al. 2002 Pearce et al. 2016 USDA database	17	2	1	2	0	1	2	3	3	1	1	0	0	1	3	3	0	0	2	1	1	1	1	1	1	1	3	3	7	1	1	2	1	1	4	2	14	4	6	2
Didymella maydis (syn. Didymella zeae-maydis)	Dothideomycetes	Pleosporales	Didma1 | Didymella zeae-maydis 3018	Condon et al. 2018	Zea mays				Ramos Romero et al. 2021	22	2	1	2	0	2	2	3	2	1	2	0	2	1	6	5	2	1	2	1	2	1	1	1	1	1	3	3	7	1	1	3	1	1	3	2	11	4	5	4
Ectophoma multirostrata (syn. Phoma multirostrata)	Dothideomycetes	Pleosporales	Phomu1 | Phoma multirostrata 7a v1.0	used with permission	Allium tuberosum	Tridax procumbens	Eucalyptus globulus		Garibaldi et al. 2010 Srisuksam et al. 2022 USDA database	24	2	1	1	1	1	2	3	3	1	2	0	1	1	4	3	0	3	1	1	2	1	1	1	1	1	3	3	8	1	1	4	1	1	6	3	14	3	5	3
Exserohilum turcicum (syn. Setosphaeria turcica)	Dothideomycetes	Pleosporales	Settu3 | Setosphaeria turcica Et28A v2.0	Ohm et al. 2012 Condon et al. 2013	Zea mays	Opuntia ficus-indica			Meng et al. 2022 USDA database	26	1	1	2	0	2	2	3	4	1	3	0	3	1	5	6	1	4	2	1	1	1	1	1	1	1	3	2	5	1	2	1	0	1	4	2	6	3	3	2
Paraphoma chrysanthemicola	Dothideomycetes	Pleosporales	Parchr1 | Paraphoma chrysanthemicola MPI-SDFR-AT-0120 v1.0	Mesny et al. 2021	Triticum aestivum	Atractylodes japonica	Prunus domestica		Ge et al. 2016 USDA database	44	2	1	3	1	2	3	4	4	1	2	0	0	2	5	5	2	2	2	1	4	1	1	2	1	1	4	3	7	1	2	3	0	1	4	3	14	5	4	3
Parastagonospora nodorum (syn. Stagonospora nodorum)	Dothideomycetes	Pleosporales	Stano2 | Stagonospora nodorum SN15 v2.0	Hane et al. 2007 Hane et al. 2008 Bringans et al. 2009 Casey et al. 2010	Triticum aestivum				Downie et al. 2021	28	2	1	4	1	2	2	4	5	1	2	0	1	1	7	7	2	1	3	1	1	1	1	1	1	1	3	3	8	1	2	2	1	0	3	2	4	3	3	1
Plenodomus lingam (syn. Leptosphaeria maculans)	Dothideomycetes	Pleosporales	Lepmu1 | Leptosphaeria maculans	Rouxel et al. 2011		Brassica napus			Sprague et al. 2007 USDA database	23	1	1	1	0	2	2	3	3	1	2	0	1	2	3	2	2	1	1	1	2	1	1	1	1	1	3	3	6	1	2	3	0	1	4	2	7	3	3	1
Plenodomus tracheiphilus (syn. Phoma tracheiphila)	Dothideomycetes	Pleosporales	Photr1 | Phoma tracheiphila IPT5 v1.0	Haridas et al. 2020			Citrus limon		Licciardello et al. 2006 USDA database	28	2	1	1	0	1	2	3	4	1	4	0	1	2	4	4	2	3	2	1	1	1	1	2	1	1	3	4	6	1	2	3	1	1	5	2	7	4	3	2
Pseudopyrenochaeta lycopersici (syn. Pyrenochaeta lycopersici)	Dothideomycetes	Pleosporales	Pyrly1 | Pyrenochaeta lycopersici MPI-SDFR-AT-0127 v1.0	Mesny et al. 2021	Secale cereale	Solanum lycopersicum	Hevea brasiliensis		Johnston-Monje et al. 2017	38	1	1	3	1	3	2	4	5	1	3	0	0	2	5	3	2	3	2	0	2	1	2	2	1	1	3	3	8	1	2	3	0	1	5	3	11	3	5	3
Pyrenophora teres	Dothideomycetes	Pleosporales	Pyrtt1 | Pyrenophora teres f. teres	Ellwood et al. 2010	Hordeum vulgare				Backes et al. 2021	26	2	1	1	0	1	3	3	3	1	4	0	2	1	4	4	2	4	2	1	1	1	1	1	1	1	4	2	4	1	2	2	0	0	4	2	5	2	3	2
Pyrenophora tritici-repentis	Dothideomycetes	Pleosporales	Pyrtr1 | Pyrenophora tritici-repentis	Manning et al. 2013	Triticum aestivum				Singh et al. 2007	25	2	1	1	0	1	3	3	3	1	2	0	2	1	4	4	1	1	2	1	1	1	1	1	1	1	3	2	6	1	1	2	0	0	4	2	6	2	3	2
Setomelanomma holmii	Dothideomycetes	Pleosporales	Setho1 | Setomelanomma holmii CBS 110217 v1.0	Haridas et al. 2020				Picea pungens	Plewa et al. 2012	28	2	1	2	1	1	3	4	3	1	3	0	1	2	4	5	3	5	2	1	1	1	1	2	1	1	3	3	5	1	2	3	1	2	5	3	10	5	4	3
Stemphylium lycopersici	Dothideomycetes	Pleosporales	Stely1 | Stemphylium lycopersici CIDEFI-216	Franco et al. 2015	Allium sativum	Solanum lycopersicum	Pyrus sinkiangensis		Xie et al. 2019 Medina et al. 2021 USDA database	28	1	1	1	0	2	2	3	4	1	2	0	2	2	4	5	1	3	2	1	1	1	1	1	1	1	3	2	7	1	2	3	0	1	4	2	7	4	3	3
Zopfia rhizophila	Dothideomycetes	Pleosporales	Zoprh1 | Zopfia rhizophila v1.0	Haridas et al. 2020	Asparagus officinalis				Sadowski 1990	37	3	2	5	3	0	3	2	7	1	5	0	2	6	5	5	3	5	1	2	3	1	4	2	1	1	4	3	6	1	3	2	0	2	6	1	13	3	3	5
Truncatella angustata	Sordariomycetes	Amphisphaeriales	Truan1 | Truncatella angustata MPI-SDFR-AT-0073 v1.0	Mesny et al. 2021		Arabidopsis thaliana	Aesculus hippocastanum	Picea abies	Arzanlou et al. 2013 USDA database	31	3	3	5	0	4	3	4	6	2	2	1	2	2	9	6	6	4	2	2	3	2	1	2	1	1	3	4	5	1	1	3	0	1	5	3	20	6	6	2
Calosphaeria pulchella	Sordariomycetes	Calosphaeriales	Calpu1 | Calosphaeria pulchella	used with permission			Prunus avium		Trouillas et al. 2010 Berbegal et al. 2014 Grinbergs et al. 2023	11	1	0	5	0	2	2	2	8	1	4	2	2	2	4	3	4	2	0	0	2	0	1	2	1	1	1	3	5	1	3	1	0	1	3	2	11	2	2	2
Cryphonectria parasitica	Sordariomycetes	Diaporthales	Crypa2 | Cryphonectria parasitica EP155 v2.0	Crouch et al. 2020			Castanea dentata		Milgroom et al. 1996 USDA database	12	1	0	5	0	2	2	2	5	3	2	2	1	2	4	4	1	1	0	1	2	0	2	3	1	1	2	2	3	1	2	2	0	1	4	1	21	5	3	3
Diaporthe helianthi	Sordariomycetes	Diaporthales	Diaam1 | Diaporthe ampelina UCDDA912	Morales-Cruz et al. 2015	Zea mays	Helianthus spp.			Baroncelli et al. 2016 USDA database	27	4	0	10	0	0	1	4	8	0	0	3	0	2	4	3	2	0	2	0	2	1	5	2	1	1	3	1	0	1	0	3	0	1	3	2	15	6	2	0
Gnomoniopsis smithogilvyi (syn. Gnomoniopsis castanea)	Sordariomycetes	Diaporthales	Gnocas1 | Gnomoniopsis castanea Behrend v1.0	used with permission			Castanea sativa		Dobry et al. 2023 Possamai et al. 2023 USDA database	20	4	0	9	0	3	3	2	7	4	2	2	1	2	7	7	2	2	0	1	2	0	5	2	1	1	2	3	3	1	2	2	0	0	5	2	20	8	4	5
Colletotrichum acutatum	Sordariomycetes	Glomerellales	Colac2 | Colletotrichum acutatum CBS 112980 v2.0	Baroncelli et al. 2024	Dactylis glomerata	Capsicum annuum	Hevea brasiliensis	Pinus radiata	Wharton & Diéguez-Uribeondo 2004 Liu et al. 2023 USDA database	27	2	1	3	2	5	1	3	5	2	3	2	1	1	6	3	1	6	1	1	3	0	3	3	1	1	4	3	4	1	2	3	1	1	5	2	15	5	6	2
Colletotrichum fioriniae	Sordariomycetes	Glomerellales	Colfi1 | Colletotrichum fioriniae PJ7	Baroncelli et al. 2014		Fragaria x ananassa	Citrus spp.		Rios et al. 2015 Oo et al. 2016 Eaton et al. 2021 Luongo et al. 2022 Reid et al. 2022	27	3	1	4	2	5	2	4	7	2	2	2	1	1	6	4	1	5	1	1	3	1	3	3	1	1	4	3	6	1	2	3	1	1	5	3	16	5	6	2
Colletotrichum godetiae	Sordariomycetes	Glomerellales	Colgo1 | Colletotrichum godetiae CBS 193.32 v1.0	Baroncelli et al. 2024		Helleborus sp.	Olea europaea		Varjas et al. 2021 Garcia-Lopez et al. 2023 USDA database	28	3	1	5	2	5	1	4	7	2	3	2	1	1	6	4	1	6	1	1	3	1	3	3	1	1	4	3	5	1	2	3	1	1	5	2	17	5	6	2
Colletotrichum higginsianum	Sordariomycetes	Glomerellales	Colhig2 | Colletotrichum higginsianum IMI 349063	Zampounis et al. 2016 O'Connell et al. 2012		Brassica rapa			Caesar et al. 2010 Choi H-W et al. 2019 USDA database	27	3	1	4	2	5	1	3	8	2	2	2	1	2	8	3	1	4	1	1	3	1	3	3	1	1	3	3	6	1	2	3	1	1	3	2	15	6	5	1
Colletotrichum incanum	Sordariomycetes	Glomerellales	Colin1 | Colletotrichum incanum MAFF 238712	Gan et al. 2016		Raphanus sativus	Prunus avium		Yang et al. 2014 Zhou et al. 2023 USDA database	30	3	1	4	2	6	1	4	8	2	2	2	2	2	12	6	1	3	2	1	3	1	3	3	1	1	3	3	5	1	2	3	0	1	4	2	14	7	5	1
Colletotrichum lupini	Sordariomycetes	Glomerellales	Collu1 | Colletotrichum lupini CBS 109225 v1.0	Baroncelli et al. 2024		Lupinus albus	Citrus sinensis		Alkemade et al. 2021 USDA database	25	3	1	4	2	5	1	4	7	2	3	2	1	1	6	5	1	5	0	1	4	1	3	3	1	1	4	3	5	1	2	3	1	1	4	2	18	3	6	2
Colletotrichum orchidophilum	Sordariomycetes	Glomerellales	Color1 | Colletotrichum orchidophilum IMI 309357	Baroncelli et al. 2018	Phalaenopsis sp.				Charron et al. 2018	26	3	1	4	1	5	1	4	6	2	3	2	1	1	6	4	1	3	1	1	3	1	3	2	1	1	4	3	4	1	2	3	0	1	5	2	14	5	5	2
Colletotrichum salicis	Sordariomycetes	Glomerellales	Colsa1 | Colletotrichum salicis CBS607.94	Baroncelli et al. 2016			Salix sp.	Araucaria excelsa	Okorski et al. 2018 USDA database	28	3	1	4	3	5	1	4	6	2	3	2	1	1	6	4	0	4	1	1	3	1	3	3	1	1	4	3	5	1	2	4	1	1	5	3	18	9	5	2
Plectosphaerella cucumerina	Sordariomycetes	Glomerellales	Plecuc1 | Plectosphaerella cucumerina RP01 v1.0	Mesny et al. 2021	Asparagus officinalis	Solanum lycopersicum			Mersha et al. 2012 Zhao et al. 2025 USDA database	28	2	1	1	2	4	3	4	6	2	3	2	0	1	6	2	3	2	1	1	2	1	1	1	1	1	6	3	7	1	2	4	0	1	3	2	10	5	6	1
Verticillium alfalfae	Sordariomycetes	Glomerellales	Veral1 | Verticillium alfalfae VaMs.102	Klosterman et al. 2011		Medicago sativa	Catalpa bignonioides		Shan et al. 2019 USDA database	22	2	0	0	2	3	1	4	6	2	4	2	0	1	4	4	1	2	0	1	3	1	1	1	1	1	5	4	4	1	2	4	0	1	6	2	13	4	4	1
Verticillium dahliae	Sordariomycetes	Glomerellales	Verdah1 | Verticillium dahliae MPI-CAGE-AT-0001 v1.0	Mesny et al. 2021	Zea mays	Cotinus coggygria	Olea europaea	Abies concolor	Bhat et al. 1999 Jakse et al. 2013 Chen et al. 2024 Megariti et al. 2024 USDA database	29	2	1	1	2	3	2	4	6	2	4	2	0	1	4	6	1	2	0	1	3	2	1	1	1	1	4	4	5	1	2	5	0	1	7	1	12	5	4	2
Claviceps purpurea	Sordariomycetes	Hypocreales	Clapu1 | Claviceps purpurea 20.1	Schardl et al. 2013	Secale cereale				Křen et al. 1994 Moore et al. 2002	1	0	0	1	0	1	0	1	1	1	0	0	0	0	1	1	1	0	1	0	1	0	1	0	1	1	2	2	2	1	1	0	0	0	1	1	5	1	0	0
Fusarium fujikuroi	Sordariomycetes	Hypocreales	Fusfu1 | Fusarium fujikuroi IMI 58289	Wiemann et al. 2013	Oryza sativa	Glycine max	Acacia koa		Kee et al. 2020 USDA database	13	1	0	3	2	3	1	1	3	1	2	0	1	0	3	3	2	1	1	2	2	1	1	0	1	1	7	3	5	1	3	1	0	0	3	4	8	4	3	1
Fusarium graminearum	Sordariomycetes	Hypocreales	Fusgr1 | Fusarium graminearum v1.0	Cuomo et al. 2007	Zea mays	Beta vulgaris	Acacia mearnsii		Trail et al. 2003 Yang e al. 2013 USDA database	13	1	0	2	2	3	1	1	2	1	2	1	1	0	5	3	0	1	1	1	2	1	1	0	1	1	5	3	5	1	3	2	0	0	2	3	6	3	3	1
Fusarium oxysporum	Sordariomycetes	Hypocreales	Fusoxys1 | Fusarium oxysporum MPI-CAGE-CH-0212 v1.0	Mesny et al. 2021	Allium cepa	Citrullus lanatus	Acacia spp.	Abies sp.	Maymon et al. 2020 Lu et al. 2025 Yang et al. 2025 USDA database	15	1	0	3	2	4	1	1	3	1	2	1	1	0	6	3	2	3	1	2	2	1	1	0	1	1	6	3	8	1	3	2	1	0	5	5	15	9	4	3
Fusarium proliferatum	Sordariomycetes	Hypocreales	Fuspro1 | Fusarium proliferatum ET1	Niehaus et al. 2016	Allium cepa	Glycine max	Acacia koa	Ficus carica	Stępień et al. 2011 Sankar & Babu 2012 Yu et al. 2014 Gálvez et al. 2017 Kamali-Sarvestani et al. 2022 Liu et al. 2023 USDA database	15	1	0	3	2	4	1	1	3	1	2	1	1	0	6	3	2	1	1	2	2	1	1	0	1	1	11	3	5	1	3	2	0	0	5	4	10	4	4	1
Fusarium redolens	Sordariomycetes	Hypocreales	Fusre1 | Fusarium redolens MPI-CAGE-AT-0023 v1.0	Mesny et al. 2021	Asparagus officinalis	Vicia faba	Acacia koa	Pinus silvestris	Baayen et al. 2000 Fan et al. 2021 Šišić et al. 2022 USDA database	12	1	0	3	2	5	1	1	3	1	3	1	1	0	5	3	0	2	1	1	3	1	1	0	1	1	6	3	5	1	4	2	1	0	4	4	12	5	4	2
Fusarium verticillioides	Sordariomycetes	Hypocreales	Fusve2 | Fusarium verticillioides 7600 v2	Ma et al. 2010 Cuomo et al. 2007	Zea mays	Beta vulgaris	Acacia koa	Pinus taeda	Omotayo et al. 2023 USDA database	13	2	0	3	2	3	2	1	4	1	2	1	1	0	4	4	2	1	1	3	2	1	2	0	1	2	9	5	5	2	3	2	0	0	3	5	9	3	4	1
Ilyonectria robusta	Sordariomycetes	Hypocreales	Ilyrob1 | Ilyonectria robusta PMI_751 v1.0	Chaverri et al. 2011 dos Santos et al. 2014 Cabral et al. 2011	Gastrodia elata	Aconitum kongboense	Populus trichocarpa		Martínez-Diz et al. 2018 USDA database	13	1	2	4	2	4	1	2	3	5	3	2	1	0	8	2	1	3	2	1	2	1	1	0	1	1	3	3	6	1	2	2	0	0	2	4	18	8	4	3
Neocosmospora pisi (syn. Fusarium vanettenii)	Sordariomycetes	Hypocreales	Necha2 | Fusarium vanettenii 77-13-4 v2.0	Coleman et al. 2009		Pisum sativum	Quercus garryana		Debbarma et al. 2021 Sabahi et al. 2023 Gavrilova et al. 2024 USDA database	12	1	0	3	4	3	1	1	3	3	3	1	0	0	3	3	0	4	2	0	2	1	1	0	1	1	6	2	5	1	3	3	0	0	2	2	11	4	2	2
Neonectria ditissima	Sordariomycetes	Hypocreales	Neodi1 | Neonectria ditissima R09/05	Gómez-Cortecero et al. 2015			Malus domestica		Metzler et al. 2002 Kasson et al. 2009	11	1	1	4	1	3	1	2	3	4	3	1	0	0	3	2	0	3	0	0	2	1	2	0	1	1	4	2	6	1	2	3	1	0	2	3	13	5	2	3
Thelonectria olida (syn. Cylindrocarpon olidum)	Sordariomycetes	Hypocreales	Cylol1 | Cylindrocarpon olidum MPI-CAGE-CH-0241 v1.0	Mesny et al. 2021	Asparagus officinalis	Vitis vinifera			Abreo et al. 2010	13	1	0	3	2	5	3	2	3	4	2	1	0	0	8	5	0	3	4	1	2	1	2	0	1	1	7	3	6	1	2	3	1	0	3	4	16	7	2	2
Gaeumannomyces graminis var. tritici	Sordariomycetes	Magnaporthales	Gaegr1 | Gaeumannomyces graminis var. tritici R3-111a-1	Okagaki et al. 2015	Triticum aestivum				Hernández-Restrepo et al. 2016	25	3	0	2	1	1	4	5	6	1	1	1	1	1	8	4	0	1	1	1	2	0	0	2	2	1	1	2	4	1	2	3	0	1	3	3	3	1	3	1
Magnaporthiopsis poae (syn. Magnaporthe poae)	Sordariomycetes	Magnaporthales	Magpo1 | Magnaporthiopsis poae ATCC 64411	Okagaki et al. 2015	Triticum aestivum				Bassoriello & Jordan 2012 Duraisamy et al. 2022	22	3	0	0	2	1	3	3	6	1	0	1	0	1	8	2	0	1	1	1	2	0	0	5	1	1	1	2	4	1	2	3	0	1	4	3	2	1	2	1
Pyricularia oryzae	Sordariomycetes	Magnaporthales	Magor1 | Pyricularia oryzae 70-15 v3.0	Dean et al. 2005	Oryza sativa				D'Ávila et al. 2019 Baudin et al. 2024 USDA database	23	3	0	2	2	3	1	3	5	1	2	1	2	1	6	5	0	1	4	1	3	0	2	2	1	1	1	2	4	1	2	2	0	0	4	2	3	1	3	1
Grosmannia clavigera	Sordariomycetes	Microascales	Grocl1 | Grosmannia clavigera kw1407	DiGuistini et al. 2011				Pinus spp.	Plattner et al. 2009 Wang et al. 2014	2	1	0	2	0	3	1	0	3	2	0	0	0	0	0	1	0	0	0	0	0	0	1	0	1	1	2	2	1	1	1	0	0	1	0	1	6	1	1	3
Ophiostoma novo-ulmi	Sordariomycetes	Microascales	Ophnu1 | Ophiostoma novo-ulmi subsp. novo-ulmi H327	Forgetta et al. 2013 Comeau et al. 2014			Ulmus laevis	Picea abies	Brasier 1991 Martín et al. 2005 USDA database	9	1	1	3	0	2	2	1	2	0	1	0	0	3	1	1	0	1	0	0	1	1	1	0	1	1	1	2	3	1	1	1	0	0	1	1	5	1	2	1
Phaeoacremonium aleophilum	Sordariomycetes	Togniniales	Phaal1 | Phaeoacremonium aleophilum UCRPA7	Blanco-Ulate et al. 2013	Phoenix dactylifera	Vitis vinifera	Salix alba-hardwood	Cupressus sempervirens	Mohammadi et al. 2025	13	2	0	5	2	1	1	4	6	1	5	1	1	2	5	2	2	0	0	1	1	0	1	2	1	1	6	3	5	1	3	2	0	1	2	1	12	5	1	0
Eutypa lata	Sordariomycetes	Xylariales	Eutla1 | Eutypa lata UCREL1	Blanco-Ulate et al. 2013	Asphodelus microcarpus	Vitis vinifera	Acacia dealbata		Kim et al. 2004 USDA database	38	4	1	2	1	2	1	2	3	1	3	1	1	3	5	2	1	2	1	1	3	1	1	0	1	1	2	2	6	1	2	2	0	1	4	1	7	3	3	4
Nemania diffusa	Sordariomycetes	Xylariales	Nemdif1 | Nemania diffusa NC0034 v1.0	Franco et al. 2022 U'Ren et al. 2016 Wu et al. 2017			Acer rubrum		Balasuriya et al. 2009	22	2	1	5	0	2	2	2	5	1	2	1	2	2	2	3	2	2	1	1	2	1	2	0	1	1	0	2	3	1	2	1	1	0	1	3	9	2	4	1
Ustulina deusta (syn. Kretzschmaria deusta)	Sordariomycetes	Xylariales	Kredeu1 | Kretzschmaria deusta IL1129 v1.0	Franco et al. 2022 U'Ren et al. 2016 Wu et al. 2017			Acer platanoides	Abies alba	Cristini et al. 2022 USDA database	20	2	1	6	0	2	2	2	5	1	2	1	3	2	2	3	2	2	1	1	3	0	2	0	1	1	1	2	4	1	2	1	0	0	2	2	9	2	4	1
Xylaria arbuscula	Sordariomycetes	Xylariales	Xylarb124340_1 | Xylaria arbuscula CBS 124340 v1.0	Franco et al. 2022 U'Ren et al. 2016 Wu et al. 2017	Bambusa vulgaris	Eupatorium formosanum	Metrosideros excelsa	Pinus elliottii	Honglian et al. 2021 USDA database	21	2	0	4	0	2	4	2	5	1	2	1	2	2	2	4	3	3	1	1	2	0	2	0	1	1	1	3	4	1	0	1	0	1	2	2	13	2	4	1
Pathogenic/Mutualistic endophytes
Neofusicoccum parvum	Dothideomycetes	Botryosphaeriales	Neopa1 | Neofusicoccum parvum UCRNP2	Blanco-Ulate et al. 2013		Vitis vinifera	Citrus limon		Vázquez-Avendaño et al. 2021 USDA database	14	1	1	4	1	2	2	1	2	2	5	0	2	1	5	1	1	1	1	0	1	0	2	2	1	1	2	2	6	1	2	1	1	0	5	1	11	6	5	2
Periconia macrospinosa	Dothideomycetes	Pleosporales	Perma1 | Periconia macrospinosa DSE2036 v1.0	Knapp et al. 2018	Sorghum vulgare	Trichosanthes dioica			Sarkar et al. 2019 USDA database	43	3	1	3	1	3	2	5	5	1	3	0	2	1	6	10	1	2	3	0	2	0	2	1	1	1	4	4	7	1	3	1	0	2	11	3	7	1	2	3
Pestalotiopsis fici	Sordariomycetes	Amphisphaeriales	Pesfi1 | Pestalotiopsis fici W106-1	Wang et al. 2015	Cocos nucifera	Camellia sinensis	Ficus carica		Wang et al. 2015 USDA database	28	3	2	3	1	2	2	4	6	1	3	1	4	3	5	4	4	5	2	2	5	2	1	3	1	1	3	4	5	1	2	2	0	0	7	3	22	5	6	3
Colletotrichum gloeosporioides	Sordariomycetes	Glomerellales	Gloci1 | Glomerella cingulata 23 (Colletotrichum gloeosporioides 23) v1.0	used with permission	Agave sisalana	Aeschynomene falcata	Persea americana	Abies beshanzuensis	Chapla et al. 2014 USDA database	30	3	1	4	2	5	1	4	7	2	3	2	1	2	7	5	1	7	1	1	3	1	3	2	1	1	4	3	6	1	2	3	1	1	5	2	22	5	7	3
Colletotrichum tofieldiae	Sordariomycetes	Glomerellales	Colto1 | Colletotrichum tofieldiae 0861	Hacquard et al. 2016	Bletilla ochracea	Arabidopsis thaliana			Hiruma et al. 2023 USDA database	27	3	2	4	2	5	2	3	8	2	3	2	1	2	12	6	1	4	2	1	3	1	4	2	1	1	3	3	5	1	2	3	1	1	5	2	14	8	6	2
Mutualistic endophytes
Aureobasidium pullulans	Dothideomycetes	Dothideales	AurpulNBB1 | Aureobasidium pullulans NBB 7.2.1 v1.0	Rueda-Mejia et al. 2021 Gostincar et al. 2014 Gross et al. 2018 Hilber-Bodmer et al. 2017	Dactylis glomerata	Capsicum annuum	Acacia koa	Abies alba	Mari et al. 2012 USDA database	6	1	1	3	1	2	3	1	1	1	3	0	2	1	4	3	1	3	0	1	1	0	3	2	1	1	5	3	5	1	2	3	0	0	2	2	13	5	2	3
Cenococcum geophilum	Dothideomycetes	Mytilinidiales	Cenge3 | Cenococcum geophilum 1.58 v2.0	Peter et al. 2016	Gymnadenia conopsea		Betula nana	Picea abies	de Freitas Pereira et al. 2018 USDA database	5	1	1	2	1	3	2	1	2	0	1	0	1	0	1	0	0	0	0	0	1	0	2	2	1	1	2	2	6	1	3	1	0	0	2	1	7	2	1	2
Trichoderma atroviride	Sordariomycetes	Hypocreales	Triat2 | Trichoderma atroviride v2.0	Kubicek et al. 2011	Picea excelsa	Abelmoschus esculentus	Acer spp.	Abies beshanzuensis	McLean et al. 2005 USDA database	3	0	0	3	0	2	1	1	2	1	2	1	2	1	1	4	2	1	2	2	1	0	2	0	1	1	1	3	5	1	6	2	0	0	9	2	6	1	0	0
Trichoderma harzianum	Sordariomycetes	Hypocreales	Triha1 | Trichoderma harzianum CBS 226.95 v1.0	Druzhinina et al 2018	Agave sp.	Cannabis sativa	Eucalyptus globulus	Abies firma	Mironenka et al. 2021 USDA database	3	0	0	3	1	3	3	1	2	0	2	1	3	1	2	4	3	0	2	2	1	0	1	0	1	1	4	2	3	1	7	1	0	2	9	2	6	1	0	0
[truncated: 19 more columns]

## Sheet: Hosts_reference_list
A. Okorski, A. Pszczółkowska, P. Sulima, Ł. Paukszto, J. P. Jastrzębski, J. Przyborowski, and K. G. Makowczenko. First Report of Willow Anthracnose Caused by Colletotrichum salicis in Poland. Plant Disease 2018 102:10, 2036
Abreo, E., Martinez, S., Bettucci, L. et al. Morphological and molecular characterisation of Campylocarpon and Cylindrocarpon spp. associated with black foot disease of grapevines in Uruguay. Australasian Plant Pathol. 39, 446–452 (2010). https://doi.org/10.1071/AP10021
Akhtar N, Hafeez R, Awan ZA. First Report of Rice Leaf Spot by Alternaria gaisen from Pakistan. Plant Dis. 2014 Oct;98(10):1440. doi: 10.1094/PDIS-05-14-0477-PDN.
Alkemade JA, Messmer MM, Voegele RT, Finckh MR, Hohmann P. Genetic diversity of Colletotrichum lupini and its virulence on white and Andean lupin. Sci Rep. 2021 Jun 29;11(1):13547. doi: 10.1038/s41598-021-92953-y.
Arzanlou, M., Narmani, A., Moshari, S., Khodaei, S., & Babai-Ahari, A. (2013). Truncatella angustata associated with grapevine trunk disease in northern Iran. Archives of Phytopathology and Plant Protection, 46(10), 1168–1181. https://doi.org/10.1080/03235408.2012.761417
Baayen, R., van den Boogert, P., Bonants, P. et al. Fusarium Redolens f.sp asparagi, Causal Agent of Asparagus Root Rot, Crown Rot and Spear Rot. European Journal of Plant Pathology 106, 907–912 (2000). https://doi.org/10.1023/A:1008766707266
Backes A, Guerriero G, Ait Barka E, Jacquard C. Pyrenophora teres: Taxonomy, Morphology, Interaction With Barley, and Mode of Control. Front Plant Sci. 2021 Apr 6;12:614951. doi: 10.3389/fpls.2021.614951.
Balasuriya A, Adikaram NKB (2009) Some spatial, temporal and spatio-temporal considerations of wood decay of tea (Camellia sinensis), caused by Nemania diffusa (Syn. Hypoxylon vestitum). Crop Prot 28:273–279
Barber PA, Burgess TJ, Hardy GE, Slippers B, Keane PJ, Wingfield MJ. Botryosphaeria species from Eucalyptus in Australia are pleoanamorphic, producing dichomera synanamorphs in culture. Mycol Res. 2005 Dec;109(Pt 12):1347-63. doi: 10.1017/s0953756205003989.
Barnes, I., Kirisits, T., Akulov, A., Chhetri, D.B., Wingfield, B.D., Bulgakov, T.S. and Wingfield, M.J. (2008), New host and country records of the Dothistroma needle blight pathogens from Europe and Asia. Forest Pathology, 38: 178-195. https://doi.org/10.1111/j.1439-0329.2007.00536.x
Baroncelli R, Scala F, Vergara M, Thon MR, Ruocco M. Draft whole-genome sequence of the Diaporthe helianthi 7/96 strain, causal agent of sunflower stem canker. Genom Data. 2016 Nov 11;10:151-152. doi: 10.1016/j.gdata.2016.11.005.
Bassoriello MMI, Jordan KS. First Report of Magnaporthe poae, Cause of Summer Patch Disease on Annual Bluegrass, in Canada. Plant Dis. 2012 Nov;96(11):1698. doi: 10.1094/PDIS-06-12-0530-PDN.
Baudin M, Le Naour-Vernet M, Gladieux P, Tharreau D, Lebrun MH, Lambou K, Leys M, Fournier E, Césari S, Kroj T. Pyricularia oryzae: Lab star and field scourge. Mol Plant Pathol. 2024 Apr;25(4):e13449. doi: 10.1111/mpp.13449.
Bessadat N, Hamon B, Bataillé-Simoneau N, Chateau C, Mabrouk K, Simoneau P. Occurrence of Leaf Spot Disease Caused by Alternaria crassa (Sacc.) Rands on Jimson Weed and Potential Additional Host Plants in Algeria. Plant Pathol J. 2020 Apr 1;36(2):179-184. doi: 10.5423/PPJ.NT.01.2020.0003.
Bessadat N, Hamon B, Bataillé-Simoneau N, Chateau C, Mabrouk K, Simoneau P. Occurrence of Leaf Spot Disease Caused by Alternaria crassa (Sacc.) Rands on Jimson Weed and Potential Additional Host Plants in Algeria. Plant Pathol J. 2020 Apr 1;36(2):179-184. doi: 10.5423/PPJ.NT.01.2020.0003.
Bhat RG, Subbarao KV, Bari MA, 1999. First report of Verticillium dahliae causing artichoke wilt in California. Plant Disease, 83(8):782
Bobev SG, Lopes J, Phillips AJL. First Report of Diplodia seriata Causing Shoot Blight and Cankers of Cotoneaster salicifolius in Bulgaria. Plant Dis. 2008 Jun;92(6):976. doi: 10.1094/PDIS-92-6-0976B.
Boedo, C., Benichou, S., Berruyer, R., Bersihand, S., Dongo, A., Simoneau, P., Lecomte, M., Briard, M., Le Clerc, V. and Poupard, P. (2012), Evaluating aggressiveness and host range of Alternaria dauci in a controlled environment. Plant Pathology, 61: 63-75. https://doi.org/10.1111/j.1365-3059.2011.02494.x
Bokor, P. Macrophomina phaseolina causing a charcoal rot of sunflower through Slovakia. Biologia 62, 136–138 (2007). https://doi.org/10.2478/s11756-007-0020-9
Brasier, C.M. Ophiostoma novo-ulmi sp. nov., causative agent of current Dutch elm disease pandemics. Mycopathologia 115, 151–161 (1991). https://doi.org/10.1007/BF00462219
Bruno Le Cam, Luciana Parisi, and Laurence Arene. Evidence of Two Formae Speciales in Venturia inaequalis, Responsible for Apple and Pyracantha Scab. Phytopathology® 2002 92:3, 314-320
cabicompendium.4511, CABI Compendium, doi:10.1079/cabicompendium.4511, CABI, Alternaria gaisen (black spot of Japanese pear), (2022)
Cabrefiga J, Salomon MV, Vilardell P. Improvement of Alternaria Leaf Blotch and Fruit Spot of Apple Control through the Management of Primary Inoculum. Microorganisms. 2022 Dec 30;11(1):101. doi: 10.3390/microorganisms11010101.
Caesar AJ, Lartey RT, Caesar-TonThat T. First Report of Anthracnose Stem Canker of the Invasive Perennial Weed Lepidium draba Caused by Colletotrichum higginsianum in Europe. Plant Dis. 2010 Sep;94(9):1166. doi: 10.1094/PDIS-94-9-1166C.
Chapla VM, Zeraik ML, Leptokarydis IH, Silva GH, Bolzani VS, Young MC, Pfenning LH, Araújo AR. Antifungal compounds produced by Colletotrichum gloeosporioides, an endophytic fungus from Michelia champaca. Molecules. 2014 Nov 21;19(11):19243-52. doi: 10.3390/molecules191119243.
Charron C, Hubert J, Minatchy J, et al. Characterization of Colletotrichum orchidophilum, the agent of black spot disease of vanilla. J Phytopathol. 2018; 166: 525–531. https://doi.org/10.1111/jph.12714
Chen Q, Wu J, Tang C, Wang Y. CRISPR-based platforms for the specific and dual detection of defoliating/nondefoliating strains of Verticillium dahliae. Pest Manag Sci. 2024 Apr;80(4):2042-2052. doi: 10.1002/ps.7940. Epub 2024 Jan 12.
Cho Y.2015.How the Necrotrophic Fungus Alternaria brassicicola Kills Plant Cells Remains an Enigma. Eukaryot Cell14:.https://doi.org/10.1128/ec.00226-14
Cristini V, Tippner J, Nop P, Zlámal J, Hassan Vand M, Šeda V. Degradation of beech wood by Kretzschmaria deusta: its heterogeneity and influence on dynamic and static bending properties. Holzforschung, vol. 76, no. 9, 2022, pp. 813-824. https://doi.org/10.1515/hf-2022-0039.
Crous PW, Groenewald JZ, Groenewald M, Caldwell P, Braun U, Harrington TC. Species of Cercospora associated with grey leaf spot of maize. Stud Mycol. 2006;55:189-97. doi: 10.3114/sim.55.1.189.
D. E. Plewa, S. Jossey, S. K. Porter, and S. M. Bissonnette. First Report of Spruce Needle Drop Associated with Setomelanomma holmii on Spruce in Illinois. Plant Disease 2012 96:3, 459-459
D. Grinbergs, J. Chilian, M. Isla, and J. Otárola. First Report of Calosphaeria pulchella Causing Cankers in Peach (Prunus persica) in Chile. Plant Disease 2023 107:10, 3314
D. P. Singh. First Report of Tan Spot of Wheat Caused by Pyrenophora triticirepentis in the Northern Hills and Northwestern Plains Zones of India. Plant Disease 2007 91:4, 460-460
da Hora Júnior BT, de Macedo DM, Barreto RW, Evans HC, Mattos CR, Maffia LA, Mizubuti ES. Erasing the past: a new identity for the Damoclean pathogen causing South American leaf blight of rubber. PLoS One. 2014 Aug 15;9(8):e104750. doi: 10.1371/journal.pone.0104750.
D'Ávila, L.S., De Filippi, M.C.C. and Café-Filho, A.C. (2019), Both MAT1-1 and MAT 1-2 idiomorphs present in rice blast populations (Magnaporthe oryzae) collected in rice fields in northern Brazil. New Disease Reports, 40: 3-3. https://doi.org/10.5197/j.2044-0588.2019.040.003
de Freitas Pereira M, Veneault-Fourrey C, Vion P, Guinet F, Morin E, Barry KW, Lipzen A, Singan V, Pfister S, Na H, Kennedy M, Egli S, Grigoriev I, Martin F, Kohler A, Peter M. Secretome Analysis from the Ectomycorrhizal Ascomycete Cenococcum geophilum. Front Microbiol. 2018 Feb 13;9:141. doi: 10.3389/fmicb.2018.00141.
Debbarma, R., Kamil, D., Maya Bashyal, B., Choudhary, S. P., & Thokla, P. (2021). First report of root rot disease on Solanum lycopersicum L. caused by Fusarium vanettenii in India. Journal of Phytopathology, 169, 752–756. https://doi.org/10.1111/jph.13047
DeShields JB, Kc AN. Morphological and Molecular Characterization of Alternaria spp. Isolated from European Pears. Plant Dis. 2021 Sep;105(9):2531-2540. doi: 10.1094/PDIS-10-20-2143-RE. Epub 2021 Oct 24.
Dettman JR, Eggertson QA, Kim NE. Species diversity and molecular characterization of Alternaria section Alternaria isolates collected mainly from cereal crops in Canada. Front Microbiol. 2023 May 25;14:1194911. doi: 10.3389/fmicb.2023.1194911.
Dhillon B, Feau N, Aerts AL, Beauseigle S, Bernier L, Copeland A, Foster A, Gill N, Henrissat B, Herath P, LaButti KM, Levasseur A, Lindquist EA, Majoor E, Ohm RA, Pangilinan JL, Pribowo A, Saddler JN, Sakalidis ML, de Vries RP, Grigoriev IV, Goodwin SB, Tanguay P, Hamelin RC. Horizontal gene transfer and gene dosage drives adaptation to wood colonization in a tree pathogen. Proc Natl Acad Sci U …
Dobry EP, Rutter MA, Campbell M. The Fungal Pathogen Gnomoniopsis castaneae Induces Damaging Cankers in Multiple Domestic Fagaceae Species. Phytopathology. 2023 Oct;113(10):1817-1821. doi: 10.1094/PHYTO-12-22-0451-SC. Epub 2023 Nov 2.
Downie RC, Lin M, Corsi B, Ficke A, Lillemo M, Oliver RP, Phan HTT, Tan KC, Cockram J. Septoria Nodorum Blotch of Wheat: Disease Management and Resistance Breeding in the Face of Shifting Disease Dynamics and a Changing Environment. Phytopathology. 2021 Jun;111(6):906-920. doi: 10.1094/PHYTO-07-20-0280-RVW.
Duraisamy K, Ha A, Kim J, Park AR, Kim B, Song CW, Song H, Kim JC. Enhancement of Disease Control Efficacy of Chemical Fungicides Combined with Plant Resistance Inducer 2,3-Butanediol against Turfgrass Fungal Diseases. Plant Pathol J. 2022 Jun;38(3):182-193. doi: 10.5423/PPJ.OA.02.2022.0022. Epub 2022 Jun 1.
Eaton MJ, Gauthier NA, Vaillancourt LJ. Use of Telomere Fingerprinting to Identify Clonal Lineages of Colletotrichum fioriniae in Kentucky Mixed-Fruit Orchards. Plant Dis. 2021 Aug;105(8):2050-2055. doi: 10.1094/PDIS-08-20-1713-SC. Epub 2021 Aug 17.
EFSA PLH Panel (EFSA Panel on Plant Health), Jeger M, Bragard C, Caffier D, Candresse T, Chatzivassiliou E, Dehnen-Schmutz K, Gilioli G, Grégoire J-C, Jaques Miret JA, MacLeod A, Navajas Navarro M, Niere B, Parnell S, Potting R, Rafoss T, Rossi V, Urek G, Van Bruggen A, Van der Werf W, West J, Winter S, Boberg J, Gonthier P and Pautasso M, 2018. Scientific Opinion on the pest categorisation of Sp…
Fan S, Wang Q, Dai J, Jiang J, Hu X, Subbarao KV. The Whole Genome Sequence of Fusarium redolens Strain YP04, a Pathogen that Causes Root Rot of American Ginseng. Phytopathology. 2021 Nov;111(11):2130-2134. doi: 10.1094/PHYTO-03-21-0084-A. Epub 2021 Nov 14.
Feau N, Bernier L. First Report of Shining Willow as a Host Plant for Septoria musiva. Plant Dis. 2004 Jul;88(7):770. doi: 10.1094/PDIS.2004.88.7.770B.
Feng R, Wang H, Zhang X, Li T, Huang C, Zhang S, Sun M, Shi C, Hu J, Gou J. Characteristics of Corynespora cassiicola, the causal agent of tobacco Corynespora leaf spot, revealed by genomic and metabolic phenomic analysis. Sci Rep. 2024 Aug 7;14(1):18326. doi: 10.1038/s41598-024-67510-y.
Feng Z, Li Y, Ma X, Duan Y, Zhang R, Hsiang T, Niu Y, Sun G. Draft Genome Sequence of Alternaria longipes Causing Tobacco Brown Spot. Plant Dis. 2022 Feb;106(2):734-736. doi: 10.1094/PDIS-06-21-1274-A. Epub 2022 Feb 6. PMID: 34597148.
G. Licciardello, F. M. Grasso, P. Bella, G. Cirvilleri, V. Grimaldi, and V. Catara. Identification and Detection of Phoma tracheiphila, Causal Agent of Citrus Mal Secco Disease, by Real-Time Polymerase Chain Reaction. Plant Disease 2006 90:12, 1523-1530
Gálvez L, Urbaniak M, Waśkiewicz A, Stępień Ł, Palmero D. Fusarium proliferatum - Causal agent of garlic bulb rot in Spain: Genetic variability and mycotoxin production. Food Microbiol. 2017 Oct;67:41-48. doi: 10.1016/j.fm.2017.05.006.
Gao J, Liu YN, Nan N, Lu BH, Xia WY, Wu XY. Alternaria brassicicola Causes a Leaf Spot on Isatis indigotica in China. Plant Dis. 2014 Oct;98(10):1431. doi: 10.1094/PDIS-03-14-0242-PDN.
Gao SG, Zhou FH, Liu T, Li YY, Chen J. A MAP kinase gene, Clk1, is required for conidiation and pathogenicity in the phytopathogenic fungus Curvularia lunata. J Basic Microbiol. 2013 Mar;53(3):214-23. doi: 10.1002/jobm.201100518. Epub 2012 Jun 26. PMID: 22733544.
Garcia-Lopez MT, Serrano MS, Camiletti BX, Gordon A, Estudillo C, Trapero A, Diez CM, Moral J. Study of the competition between Colletotrichum godetiae and C. nymphaeae, two pathogenic species in olive. Sci Rep. 2023 Apr 1;13(1):5344. doi: 10.1038/s41598-023-32585-6.
Garibaldi A, Gilardi G, Gullino ML. First Report of Leaf Spot Caused by Phoma multirostrata on Fuchsia × hybrida in Italy. Plant Dis. 2010 Mar;94(3):382. doi: 10.1094/PDIS-94-3-0382A.
Gavrilova O, Orina A, Trubin I, Gagkaeva T. Identification and Pathogenicity of Fusarium Fungi Associated with Dry Rot of Potato Tubers. Microorganisms. 2024 Mar 16;12(3):598. doi: 10.3390/microorganisms12030598.
Ge, X., Zhou, R., Yuan, Y., Xu, H., Fu, J. and Li, H. (2016), Identification and Characterization of Paraphoma chrysanthemicola Causing Leaf Spot Disease on Atractylodes japonica in China. J Phytopathol, 164: 372-377. https://doi.org/10.1111/jph.12463
Goodwin SB, M'barek SB, Dhillon B, Wittenberg AH, Crane CF, Hane JK, Foster AJ, Van der Lee TA, Grimwood J, Aerts A, Antoniw J, Bailey A, Bluhm B, Bowler J, Bristow J, van der Burgt A, Canto-Canché B, Churchill AC, Conde-Ferràez L, Cools HJ, Coutinho PM, Csukai M, Dehal P, De Wit P, Donzelli B, van de Geest HC, van Ham RC, Hammond-Kosack KE, Henrissat B, Kilian A, Kobayashi AK, Koopmann E, Kourmp…
Guarnaccia V, Gehrmann T, Silva-Junior GJ, Fourie PH, Haridas S, Vu D, Spatafora J, Martin FM, Robert V, Grigoriev IV, Groenewald JZ, Crous PW. Phyllosticta citricarpa and sister species of global importance to Citrus. Mol Plant Pathol. 2019 Dec;20(12):1619-1635. doi: 10.1111/mpp.12861. Epub 2019 Sep 11.
Hernandez-Bello MA, Chilvers MI, Akamatsu H, Peever TL. Host Specificity of Ascochyta spp. Infecting Legumes of the Viciae and Cicerae Tribes and Pathogenicity of an Interspecific Hybrid. Phytopathology. 2006 Oct;96(10):1148-56. doi: 10.1094/PHYTO-96-1148.
Hernández-Restrepo M, Groenewald JZ, Elliott ML, Canning G, McMillan VE, Crous PW. Take-all or nothing. Stud Mycol. 2016;83:19-48. doi: 10.1016/j.simyco.2016.06.002.
Hiruma K, Aoki S, Takino J, Higa T, Utami YD, Shiina A, Okamoto M, Nakamura M, Kawamura N, Ohmori Y, Sugita R, Tanoi K, Sato T, Oikawa H, Minami A, Iwasaki W, Saijo Y. A fungal sesquiterpene biosynthesis gene cluster critical for mutualist-pathogen transition in Colletotrichum tofieldiae. Nat Commun. 2023 Sep 6;14(1):5288. doi: 10.1038/s41467-023-40867-w.
Honglian Xie, Hancheng Wang, Liuti Cai, Zhenni Guo, Tingting Liu, Meili Sun, and Caihua Shi. First Report of Leaf Spot Caused by Xylaria arbuscula on Flue-Cured Tobacco in China. Plant Disease 2021 105:6, 1858
Hunter, G.C., Crous, P.W., Carnegie, A.J., Wingfield, M.J. (2009), Teratosphaeria nubilosa, a serious leaf disease pathogen of Eucalyptus spp. in native and introduced areas. Molecular Plant Pathology, 10: 1-14. https://doi.org/10.1111/j.1364-3703.2008.00516.x
Hyo-Won Choi, Jeomsoon Kim, Sung Kee Hong, Young Kee Lee. Identification and Pathogenicity of Colletotrichum Species Causing Anthracnose of Korean Radish (Rhaphanus sativus) in Korea.Kor. J. Mycol. 2019 September, 47(4): 393-406. https://doi.org/10.4489/KJM.20190044
Irwin J. (1976) Alternaria carthami, a seed-borne pathogen of safflower. Australian Journal of Experimental Agriculture and Animal Husbandry 16, 921–925. https://doi.org/10.1071/EA9760921
Ito K , Tanaka T , Hatta R , Yamamoto M , Akimitsu K , & Tsuge T Dissection of the host range of the fungal plant pathogen alternaria alternata by modification of secondary metabolism. Molecular Microbiology. 2004;52(2):399-411. doi: 10.1111/j.1365-2958.2004.04004.x
J. R. Úrbez-Torres, G. M. Leavitt, J. C. Guerrero, J. Guevara, and W. D. Gubler. Identification and Pathogenicity of Lasiodiplodia theobromae and Diplodia seriata, the Causal Agents of Bot Canker Disease of Grapevines in Mexico. Plant Disease 2008 92:4, 519-529
Jakse J, Cerenak A, Radisek S, Satovic Z, Luthar Z, Javornik B. Identification of quantitative trait loci for resistance to Verticillium wilt and yield parameters in hop (Humulus lupulus L.). Theor Appl Genet. 2013 Jun;126(6):1431-43. doi: 10.1007/s00122-013-2062-4.
Jiang Q, Mao R, Li Y, Bi Y, Liu Y, Zhang M, Li R, Yang Y, Prusky DB. AaCaM is required for infection structure differentiation and secondary metabolites in pear fungal pathogen Alternaria alternata. J Appl Microbiol. 2022 Oct;133(4):2631-2641. doi: 10.1111/jam.15732. Epub 2022 Aug 8. PMID: 35870147.
Johnston-Monje, D., Loewen, S., & Lazarovits, G. (2017). Mycobiomes of tomato plants with vine decline. Canadian Journal of Plant Pathology, 39(2), 184–200. https://doi.org/10.1080/07060661.2017.1325938
Joubert A, Simoneau P, Campion C, Bataillé-Simoneau N, Iacomi-Vasilescu B, Poupard P, François JM, Georgeault S, Sellier E, Guillemette T. Impact of the unfolded protein response on the pathogenicity of the necrotrophic fungus Alternaria brassicicola. Mol Microbiol. 2011 Mar;79(5):1305-24. doi: 10.1111/j.1365-2958.2010.07522.x. Epub 2011 Jan 20.
Kamali-Sarvestani S, Mostowfizadeh-Ghalamfarsa R, Salmaninezhad F, Cacciola SO. Fusarium and Neocosmospora Species Associated with Rot of Cactaceae and Other Succulent Plants. J Fungi (Basel). 2022 Apr 1;8(4):364. doi: 10.3390/jof8040364.
Kasson MT, Livingston WH. Spatial distribution of Neonectria species associated with beech bark disease in northern Maine. Mycologia. 2009 Mar-Apr;101(2):190-5. doi: 10.3852/08-165.
Kee YJ, Zakaria L, Mohd MH. Morphology, phylogeny and pathogenicity of Fusarium species from Sansevieria trifasciata in Malaysia. Plant Pathol. 2020; 69: 442–454. https://doi.org/10.1111/ppa.13138
Kim JH, Mahoney N, Chan KL, Molyneux RJ, Campbell BC. Secondary metabolites of the grapevine pathogen Eutypa lata inhibit mitochondrial respiration, based on a model bioassay using the yeast Saccharomyces cerevisiae. Curr Microbiol. 2004 Oct;49(4):282-7. doi: 10.1007/s00284-004-4349-9.
Kim MY, Han JW, Dang QL, Kim JC, Kim H, Choi GJ. Characterization of Alternaria porri causing onion purple blotch and its antifungal compound magnolol identified from Caryodaphnopsis baviensis. PLoS One. 2022 Jan 20;17(1):e0262836. doi: 10.1371/journal.pone.0262836.
Křen, V., Harazim, P., Malinka, Z. (1994). Claviceps purpurea (Ergot): Culture and Bioproduction of Ergot Alkaloids. In: Bajaj, Y.P.S. (eds) Medicinal and Aromatic Plants VII. Biotechnology in Agriculture and Forestry, vol 28. Springer, Berlin, Heidelberg. https://doi.org/10.1007/978-3-662-30369-6_10
L. Luongo, M. Galli, I. Garaguso, M. Petrucci, and S. Vitale. First Report of Colletotrichum fioriniae and C. nymphaeae as Causal Agents of Anthracnose on Walnut in Italy. Plant Disease 2022 106:1, 327
Levic, J. and Pencic, V. (1993), Morphology of a New Pathotype of Bipolaris zeicola (Stout) Shoemaker. Journal of Phytopathology, 139: 339-346. https://doi.org/10.1111/j.1439-0434.1993.tb01435.x
Li, G., Liu, F., Li, J., Liu, Q. and Chen, S. (2016), Characterization of Botryosphaeria dothidea and Lasiodiplodia pseudotheobromae from English Walnut in China. J Phytopathol, 164: 348-353. https://doi.org/10.1111/jph.12422
Liao Y-C-Z, Cao Y-J, Wan Y, Li H, Li D-W, Zhu L-H. Alternaria arborescens and A. italica Causing Leaf Blotch on Celtis julianae in China. Plants. 2023; 12(17):3113. https://doi.org/10.3390/plants12173113
Liu X, Li B, Cai J, Shi T, Yang Y, Feng Y, Huang G. Whole genome resequencing reveal patterns of genetic variation within Colletotrichum acutatum species complex from rubber trees in China. Fungal Genet Biol. 2023 Jun;167:103801. doi: 10.1016/j.fgb.2023.103801. Epub 2023 May 15.
Lopez D, Ribeiro S, Label P, Fumanal B, Venisse JS, Kohler A, de Oliveira RR, Labutti K, Lipzen A, Lail K, Bauer D, Ohm RA, Barry KW, Spatafora J, Grigoriev IV, Martin FM, Pujade-Renaud V. Genome-Wide Analysis of Corynespora cassiicola Leaf Fall Disease Putative Effectors. Front Microbiol. 2018 Mar 2;9:276. doi: 10.3389/fmicb.2018.00276.
Louis B, Waikhom SD, Roy P, Bhardwaj PK, Sharma CK, Singh MW, Talukdar NC. Host-range dynamics of Cochliobolus lunatus: from a biocontrol agent to a severe environmental threat. Biomed Res Int. 2014;2014:378372. doi: 10.1155/2014/378372.
Lu H, Guo S, Yang Y, Zhao Z, Xie Q, Wu Q, Sun C, Luo H, An B, Wang Q. Bikaverin as a molecular weapon: enhancing Fusarium oxysporum pathogenicity in bananas via rhizosphere microbiome manipulation. Microbiome. 2025 Apr 29;13(1):107. doi: 10.1186/s40168-025-02109-7.
Luchi N, Pratesi N, Simi L, Pazzagli M, Capretti P, Scala A, Slippers B, Pinzani P. High-resolution melting analysis: a new molecular approach for the early detection of Diplodia pinea in Austrian pine. Fungal Biol. 2011 Aug;115(8):715-23. doi: 10.1016/j.funbio.2011.05.005.
M. Berbegal, J. García-Jiménez, and J. Armengol. First Report of Calosphaeria pulchella Causing Canker and Branch Dieback of Sweet Cherry Trees in Spain. Plant Disease 2014 98:7, 1008-1008
M. M. I. Bassoriello and K. S. Jordan. First Report of Magnaporthe poae, Cause of Summer Patch Disease on Annual Bluegrass, in Canada. Plant Disease 2012 96:11, 1698-1698
M. P. Martínez-Diz, E. Díaz-Losada, J. Armengol, M. León, C. Berlanas, M. Andrés-Sodupe, and D. Gramaje. First Report of Ilyonectria robusta Causing Black Foot Disease of Grapevine in Spain. Plant Disease 2018 102:11, 2381-2381
Ma Z, Boehm EW, Luo Y, Michailides TJ. Population Structure of Botryosphaeria dothidea from Pistachio and Other Hosts in California. Phytopathology. 2001 Jul;91(7):665-72. doi: 10.1094/PHYTO.2001.91.7.665.
Mari M, Martini C, Spadoni A, Rouissi W, Bertolini P. Biocontrol of apple postharvest decay by Aureobasidium pullulans. Postharvest Biology and Technology. 2012 Nov 1;73:56-62.
Marincowitz S, Groenewald JZ, Wingfield MJ, Crous PW. Species of Botryosphaeriaceae occurring on Proteaceae. Persoonia. 2008 Dec;21:111-8. doi: 10.3767/003158508X372387.
Martín JA, Solla A, Woodward S, Gil L. Fourier transform-infrared spectroscopy as a new method for evaluating host resistance in the Dutch elm disease complex. Tree Physiol. 2005 Oct;25(10):1331-8. doi: 10.1093/treephys/25.10.1331.
Matsumoto K, Ota Y, Yamakawa T, Ohno T, Seta S, Honda Y, Mizobuchi R, Sato H. Breeding and characterization of the world's first practical rice variety with resistance to brown spot (Bipolaris oryzae) bred using marker-assisted selection. Breed Sci. 2021 Sep;71(4):474-483. doi: 10.1270/jsbbs.21023. Epub 2021 Sep 3. PMID: 34912174; PMCID: PMC8661487.
Maymon M, Sela N, Shpatz U, Galpaz N, Freeman S. The origin and current situation of Fusarium oxysporum f. sp. cubense tropical race 4 in Israel and the Middle East. Sci Rep. 2020 Jan 31;10(1):1590. doi: 10.1038/s41598-020-58378-9.
McLean, K.L., Swaminathan, J., Frampton, C.M., Hunt, J.S., Ridgway, H.J. and Stewart, A. (2005), Effect of formulation on the rhizosphere competence and biocontrol ability of Trichoderma atroviride C52. Plant Pathology, 54: 212-218. https://doi.org/10.1111/j.1365-3059.2005.01158.x
Medina, R., Franco, M.E.E., da Cruz Cabral, L. et al. The secondary metabolites profile of Stemphylium lycopersici, the causal agent of tomato grey leaf spot, is complex and includes host and non-host specific toxins. Australasian Plant Pathol. 50, 105–115 (2021). https://doi.org/10.1007/s13313-020-00753-1
Meehan F, Murphy HC. A new Helminthosporium blight of oats. Science. 1946 Nov 1;104(2705):413.
Megariti M, Panagou A, Patsis G, Papadakis G, Pantazis AK, Paplomatas EJ, Tzima AK, Markakis EA, Gizeli E. Rapid real-time quantitative colorimetric LAMP methodology for field detection of Verticillium dahliae in crude olive-plant samples. Plant Methods. 2024 Sep 9;20(1):139. doi: 10.1186/s13007-024-01251-x.
Meng, Y., Zeng, F., Hu, J., Li, P., Xiao, S., Zhou, L. et al. (2022) Novel factors contributing to fungal pathogenicity at early stages of Setosphaeria turcica infection. Molecular Plant Pathology, 23, 32–44. https://doi.org/10.1111/mpp.13140
Mertely J, Seijo T, Peres N. First Report of Macrophomina phaseolina Causing a Crown Rot of Strawberry in Florida. Plant Dis. 2005 Apr;89(4):434. doi: 10.1094/PD-89-0434A.
METZLER, B., MEIERJOHANN, E., KUBLIN, E. and VON WÜHLISCH, G. (2002), Spatial dispersal of Nectria ditissima canker of beech in an international provenance trial. Forest Pathology, 32: 137-144. https://doi.org/10.1046/j.1439-0329.2002.00276.x
Milgroom, M. G., Wang, K., Zhou, Y., Lipari, S. E., & Kaneko, S. (1996). Intercontinental population structure of the chestnut blight fungus, Cryphonectria parasitica. Mycologia, 88(2), 179–190. https://doi.org/10.1080/00275514.1996.12026642
Mironenka J, Różalska S, Bernat P. Potential of Trichoderma harzianum and Its Metabolites to Protect Wheat Seedlings against Fusarium culmorum and 2,4-D. Int J Mol Sci. 2021 Dec 2;22(23):13058. doi: 10.3390/ijms222313058.
MOHAMMADI H, KAZEMI S, FARAHMAND H. Phaeoacremonium and Botryosphaeriaceae species associated with cypress (Cupressus sempervirens L.) decline in Kerman province (Iran). Phytopathol. Mediterr. [Internet]. 2014 Apr. 18 [cited 2025 Dec. 17];53(1):27-39.
Moore S, de Vries OM, Tudzynski P. The major Cu,Zn SOD of the phytopathogen Claviceps purpurea is not essential for pathogenicity. Mol Plant Pathol. 2002 Jan 1;3(1):9-22. doi: 10.1046/j.1464-6722.2001.00088.x.
Niu Z, Zheng L, Yang P, Wang J, Tian M, Pan Y, Zhao D, Yang Z, Zhu J. Detection of Alternaria solani with high accuracy and sensitivity during the latent period of potato early blight. Front Microbiol. 2022 Sep 23;13:1016996. doi: 10.3389/fmicb.2022.1016996.
Omotayo OP, Babalola OO. Fusarium verticillioides of maize plant: Potentials of propitious phytomicrobiome as biocontrol agents. Front Fungal Biol. 2023 Feb 7;4:1095765. doi: 10.3389/ffunb.2023.1095765. Erratum in: Front Fungal Biol. 2023 Nov 29;4:1298350. doi: 10.3389/ffunb.2023.1298350.
Oo MM, Tweneboah S, Oh SK. First Report of Anthracnose Caused by Colletotrichum fioriniae on Chinese Matrimony Vine in Korea. Mycobiology. 2016 Dec;44(4):325-329. doi: 10.5941/MYCO.2016.44.4.325. Epub 2016 Dec 31.
Pearce, T.L., Scott, J.B., Crous, P.W., Pethybridge, S.J. and Hay, F.S. (2016), Tan spot of pyrethrum is caused by a Didymella species complex. Plant Pathol, 65: 1170-1184. https://doi.org/10.1111/ppa.12493
Plattner, A., Kim, J. J., DiGuistini, S., & Breuil, C. (2008). Variation in pathogenicity of a mountain pine beetle–associated blue-stain fungus, Grosmannia clavigera, on young lodgepole pine in British Columbia. Canadian Journal of Plant Pathology, 30(3), 457–466. https://doi.org/10.1080/07060660809507543
Possamai G, Dallemole-Giaretta R, Gomes-Laranjo J, Sampaio A, Rodrigues P. Chestnut Brown Rot and Gnomoniopsis smithogilvyi: Characterization of the Causal Agent in Portugal. J Fungi (Basel). 2023 Mar 24;9(4):401. doi: 10.3390/jof9040401.
Pratt RG, McLaughlin MR, Pederson GA, Rowe DE. Pathogenicity of Macrophomina phaseolina to Mature Plant Tissues of Alfalfa and White Clover. Plant Dis. 1998 Sep;82(9):1033-1038. doi: 10.1094/PDIS.1998.82.9.1033.
Rai JN, Srivastava SK, Dhawan S. Phosphatase activity in susceptible and resistant cultivars of Brassica juncea inoculated with isolates of Macrophomina phaseolina and Sclerotinia sclerotiorum. Microbios. 1979;25(100):107-10.
Ramos Romero L, Tacke D, Koopmann B, von Tiedemann A. First Characterisation of the Phoma Species Complex on Maize Leaves in Central Europe. Pathogens. 2021 Sep 18;10(9):1216. doi: 10.3390/pathogens10091216.
Ravi Sankar and Gundala Prasad Babu. First Report of Fusarium proliferatum Causing Rot of Garlic Bulbs (Allium sativum) in India. N. Plant Disease 2012 96:2, 290-290
Reid D. Frederick, Craig Cavin, Jami L. Thomas, William L. BruckartIII, and Matthew A. Tancos. Colletotrichum fioriniae Infecting Invasive Japanese Hop (Humulus scandens) in the United States. Plant Disease 2022 106:1, 330
Rios JA, Pinho DB, Moreira WR, Pereira OL, Rodrigues FA. First Report of Colletotrichum karstii Causing Anthracnose on Blueberry Leaves in Brazil. Plant Dis. 2015 Jan;99(1):157. doi: 10.1094/PDIS-07-14-0717-PDN.
Roberto Sorrentino, E. Lahoz, V. Battaglia, M. C. Sorrentino, and D. Cerrato. First Report of Seedling Damping-Off of Industrial Hemp (Cannabis sativa) Caused by Seed-Transmitted Alternaria rosae in Italy. Plant Disease 2023 107:5, 1636
Sabahi F, Banihashemi Z, Mirtalebi M, Rep M, Cacciola SO. Molecular Variability of the Fusarium solani Species Complex Associated with Fusarium Wilt of Melon in Iran. J Fungi (Basel). 2023 Apr 18;9(4):486. doi: 10.3390/jof9040486.
Sadowski, C.z. (1990). The occurrence of Zopfia rhizophila Rabenh. On asparagus roots in Poland. Acta Hortic. 271, 377-382. https://doi.org/10.17660/ActaHortic.1990.271.53
Santos RF, Spósito MB, Ayres MR, Sosnowski MR. Phylogeny, morphology and pathogenicity of Elsinoë ampelina, the causal agent of grapevine anthracnose in Brazil and Australia. J Phytopathol. 2018; 166: 187–198. https://doi.org/10.1111/jph.12675
Sarkar, T., Chakraborty, P., Karmakar, A. et al. First report of Periconia macrospinosa causing leaf necrosis of pointed gourd in India. J Plant Pathol 101, 1281 (2019). https://doi.org/10.1007/s42161-019-00348-w
Shan Xu, Michael J. Christensen, Rebecca Creamer, and Yan Zhong Li. Identification, Characterization, Pathogenicity, and Distribution of Verticillium alfalfae in Alfalfa Plants in China. Plant Disease 2019 103:7, 1565-1576
Šišić A, Baćanović-Šišić J, Schmidt H, Finckh MR. Farming system effects on root rot pathogen complex and yield of faba bean (vicia faba) in Germany. Front Plant Sci. 2022 Dec 21;13:1009906. doi: 10.3389/fpls.2022.1009906.
Sivanesan,A. and Waller,J. M., DFB, Descriptions of Fungi and Bacteria, doi:10.1079/DFB/20056400404, (Sheet 404-), CABI International, Venturia pirina. [Descriptions of Fungi and Bacteria]., (1974)
Smith GS, Carvil ON. Field Screening of Commercial and Experimental Soybean Cultivars for Their Reaction to Macrophomina phaseolina. Plant Dis. 1997 Apr;81(4):363-368. doi: 10.1094/PDIS.1997.81.4.363.
Sprague SJ, Watt M, Kirkegaard JA, Howlett BJ. Pathways of infection of Brassica napus roots by Leptosphaeria maculans. New Phytol. 2007;176(1):211-222. doi: 10.1111/j.1469-8137.2007.02156.x.
Srisuksam C, Yodpanan P, Suntivich R, Tepboonrueng P, Wattananukit W, Jongsareejit B, Amnuaykanjanasin A. The fungus Phoma multirostrata is a host-specific pathogen and a potential biocontrol agent for a broadleaf weed. Fungal Biol. 2022 Feb;126(2):162-173. doi: 10.1016/j.funbio.2021.11.008.
Srivastava A, Ohm RA, Oxiles L, Brooks F, Lawrence CB, Grigoriev IV, Cho Y. A zinc-finger-family transcription factor, AbVf19, is required for the induction of a gene subset important for virulence in Alternaria brassicicola. Mol Plant Microbe Interact. 2012 Apr;25(4):443-52. doi: 10.1094/MPMI-10-11-0275.
Stępień L, Koczyk G, Waśkiewicz A. Genetic and phenotypic variation of Fusarium proliferatum isolates from different host species. J Appl Genet. 2011 Nov;52(4):487-96. doi: 10.1007/s13353-011-0059-8.
Stukenbrock EH, Quaedvlieg W, Javan-Nikhah M, Zala M, Crous PW, McDonald BA. Zymoseptoria ardabiliae and Z. pseudotritici, two progenitor species of the septoria tritici leaf blotch fungus Z. tritici (synonym: Mycosphaerella graminicola). Mycologia. 2012 Nov-Dec;104(6):1397-407. doi: 10.3852/11-374.
Stukenbrock EH, Quaedvlieg W, Javan-Nikhah M, Zala M, Crous PW, McDonald BA. Zymoseptoria ardabiliae and Z. pseudotritici, two progenitor species of the septoria tritici leaf blotch fungus Z. tritici (synonym: Mycosphaerella graminicola). Mycologia. 2012 Nov-Dec;104(6):1397-407. doi: 10.3852/11-374.
Stukenbrock EH, Quaedvlieg W, Javan-Nikhah M, Zala M, Crous PW, McDonald BA. Zymoseptoria ardabiliae and Z. pseudotritici, two progenitor species of the septoria tritici leaf blotch fungus Z. tritici (synonym: Mycosphaerella graminicola). Mycologia. 2012 Nov-Dec;104(6):1397-407. doi: 10.3852/11-374.
Stukenbrock EH. The Role of Hybridization in the Evolution and Emergence of New Fungal Plant Pathogens. Phytopathology. 2016 Feb;106(2):104-12. doi: 10.1094/PHYTO-08-15-0184-RVW. Epub 2016 Jan 29.
Swart WJ, Blodgett JT. First Report of Botryosphaeria dothidea Basal Canker of Pistachio Trees in South Africa. Plant Dis. 1998 Aug;82(8):960. doi: 10.1094/PDIS.1998.82.8.960A.
Thomma BP, VAN Esse HP, Crous PW, DE Wit PJ. Cladosporium fulvum (syn. Passalora fulva), a highly specialized plant pathogen as a model for functional studies on plant pathogenic Mycosphaerellaceae. Mol Plant Pathol. 2005 Jul 1;6(4):379-93. doi: 10.1111/j.1364-3703.2005.00292.x. PMID: 20565665.
Trail F, Xu JR, San Miguel P, Halgren RG, Kistler HC. Analysis of expressed sequence tags from Gibberella zeae (anamorph Fusarium graminearum). Fungal Genet Biol. 2003 Mar;38(2):187-97. doi: 10.1016/s1087-1845(02)00529-7.
Trapero-Casas, A., and Kaiser, W. J. 1992. Development of Didymella rabiei, the teleomorph of Ascochyta rabiei, on chickpea straw. Phytopathology 82:1261-1266.
Trouillas FP, Lorber JD, Peduto F, Grant J, Coates WW, Anderson KK, Caprile J, Gubler WD. First Report of Calosphaeria pulchella Associated with Branch Dieback of Sweet Cherry Trees in California. Plant Dis. 2010 Sep;94(9):1167. doi: 10.1094/PDIS-94-9-1167A.
V. Varjas, T. Lakatos, T. Tóth, and Cs. Kovács. First Report of Colletotrichum godetiae Causing Anthracnose and Twig Blight on Persian Walnut in Hungary. Plant Disease 2021 105:3, 702-702
Vázquez-Avendaño R, Rodríguez-Haas JB, Velázquez-Delgado H, Rosas-Saito GH, Hernández-Domínguez EE, Sánchez-Rangel D. Insights of the Neofusicoccum parvum-Liquidambar styraciflua Interaction and Identification of New Cysteine-Rich Proteins in Both Species. J Fungi (Basel). 2021 Nov 30;7(12):1027. doi: 10.3390/jof7121027.
Wang X, Zhang X, Liu L, Xiang M, Wang W, Sun X, Che Y, Guo L, Liu G, Guo L, Wang C, Yin WB, Stadler M, Zhang X, Liu X. Genomic and transcriptomic analysis of the endophytic fungus Pestalotiopsis fici reveals its lifestyle and high potential for synthesis of natural products. BMC Genomics. 2015 Jan 27;16(1):28. doi: 10.1186/s12864-014-1190-9.
Wang Y, Lim L, Madilao L, Lah L, Bohlmann J, Breuil C. Gene discovery for enzymes involved in limonene modification or utilization by the mountain pine beetle-associated pathogen Grosmannia clavigera. Appl Environ Microbiol. 2014 Aug;80(15):4566-76. doi: 10.1128/AEM.00670-14.
Wharton, P. S., & Diéguez-Uribeondo, J. (2004). The biology of Colletotrichum acutatum. Anales Del Jardín Botánico De Madrid, 61(1), 3–22. https://doi.org/10.3989/ajbm.2004.v61.i1.61
Widmer T, Castlebury L, Rossman A. First Report of Phoma exigua on Centaurea solstitialis (Asteraceae) in Russia. Plant Dis. 2002 Aug;86(8):922. doi: 10.1094/PDIS.2002.86.8.922A.
Xie, X., Wu, J., Cheng, Y., Shi, J., Zhang, X., Shi, Y., … Li, B. (2019). First report of Stemphylium lycopersici causing leaf spot on hot pepper in China. Canadian Journal of Plant Pathology, 41(1), 124–128. https://doi.org/10.1080/07060661.2018.1516238
Xu J, Gong G, Cui Y, Zhu Y, Wang J, Yao K, Chen W, Wu C, Yang R, Yang X, Li P, Zhao H, Zhong S, Luo Y, Li Y, Liao W. Comparison and Correlation of Corynespora cassiicola Populations from Kiwifruit and Other Hosts Based on Morphology, Phylogeny, and Pathogenicity. Plant Dis. 2023 Jul;107(7):1979-1992. doi: 10.1094/PDIS-04-22-0937-RE.
Y. L. Liu, Z. H. Xie, S. W. Lian, J. Q. Luo, and P. Y. Cheng. First Report of Fusarium proliferatum Associated with Leaf Yellow on Alternanthera philoxeroides in China. Plant Disease 2023 107:3, 965
Yang F, Jacobsen S, Jørgensen HJ, Collinge DB, Svensson B, Finnie C. Fusarium graminearum and Its Interactions with Cereal Heads: Studies in the Proteomics Era. Front Plant Sci. 2013 Feb 28;4:37. doi: 10.3389/fpls.2013.00037.
Yang HC, Haudenshield JS, Hartman GL. Colletotrichum incanum sp. nov., a curved-conidial species causing soybean anthracnose in USA. Mycologia. 2014 Jan-Feb;106(1):32-42. doi: 10.3852/13-013.
Yang J, Wang Y, Li Z, Han S, Li B, Wu Y. Mycoviral Diversity of Fusarium oxysporum f. sp. niveum in Three Major Watermelon-Production Areas in China. Microorganisms. 2025 Apr 14;13(4):906. doi: 10.3390/microorganisms13040906.
Yibing Zeng, Tao Xiong, Bei Liu, Elma Carstens, Xiangling Chen, Jianping Xu, and Hongye Li. Genetic Diversity and Population Structure of Phyllosticta citriasiana in China. Phytopathology® 2021 111:5, 850-861
Yu H, Hwang SF, Strelkov SE. The Host Range of Fusarium proliferatum in Western Canada. Pathogens. 2024 May 14;13(5):407. doi: 10.3390/pathogens13050407.
Yu H, Zhang J, Fan J, Jia W, Lv Y, Pan H, Zhang X. Infection-specific transcriptional patterns of the maize pathogen Cochliobolus heterostrophus unravel genes involved in asexual development and virulence. Mol Plant Pathol. 2024 Jan;25(1):e13413. doi: 10.1111/mpp.13413.
Z. Mersha, S. Zhang, and Y. Fu. First Report of Black Leg Caused by Plectosphaerella cucumerina on Greenhouse Grown Basil in Florida. Plant Disease 2012 96:9, 1382-1382
Zhang, X., Xu, M., Yu, J., Wu J, Guo Z, Chi Y. First report of Alternaria alternata causing peanut grey blight in China. J Plant Pathol 103, 677 (2021). https://doi.org/10.1007/s42161-021-00766-9
Zhao Q, Ali Q, Yuan W, Zhang G, Li H, Zhou L, Yao H, Chong J, Gu Q, Wu H, Gao X. Role of iturin from Bacillus velezensis DMW1 in suppressing growth and pathogenicity of Plectosphaerella cucumerina in tomato by reshaping the rhizosphere microbial communities. Microbiol Res. 2025 Jul;296:128150. doi: 10.1016/j.micres.2025.128150.
Zhou Y, Zhang W, Li Y, Ji S, Li X, Hyde KD, Zhang K, Phillips AJL, Manawasinghe IS, Yan J. Identification and Characterization of Colletotrichum Species Associated with Cherry Leaf Spot Disease in China. Plant Dis. 2023 Feb;107(2):500-513. doi: 10.1094/PDIS-11-21-2538-RE.
Zhu XQ, Xiao CL. Phylogenetic, Morphological, and Pathogenic Characterization of Alternaria Species Associated with Fruit Rot of Blueberry in California. Phytopathology. 2015 Dec;105(12):1555-67. doi: 10.1094/PHYTO-05-15-0122-R.
Zlatković M, Keča N, Wingfield MJ, Jami F, Slippers B. Botryosphaeriaceae associated with the die-back of ornamental trees in the Western Balkans. Antonie Van Leeuwenhoek. 2016 Apr;109(4):543-64. doi: 10.1007/s10482-016-0659-8.

## Sheet: Genome_reference_list
Baroncelli R, Amby DB, Zapparata A, Sarrocco S, Vannacci G, Le Floch G, Harrison RJ, Holub E, Sukno SA, Sreenivasaprasad S, Thon MR. Gene family expansions and contractions are associated with host range in plant pathogens of the genus Colletotrichum. BMC Genomics. 2016 Aug 5;17:555. doi: 10.1186/s12864-016-2917-6. PMID: 27496087; PMCID: PMC4974774.
Baroncelli R, Cobo-Díaz JF, Benocci T, Peng M, Battaglia E, Haridas S, Andreopoulos W, LaButti K, Pangilinan J, Lipzen A, Koriabine M, Bauer D, Le Floch G, Mäkelä MR, Drula E, Henrissat B, Grigoriev IV, Crouch JA, de Vries RP, Sukno SA, Thon MR. Genome evolution and transcriptome plasticity is associated with adaptation to monocot and dicot plants in Colletotrichum fungi. Gigascience. 2024 Jan 2;…
Baroncelli R, Sreenivasaprasad S, Sukno SA, Thon MR, Holub E. Draft Genome Sequence of Colletotrichum acutatum Sensu Lato (Colletotrichum fioriniae). Genome Announc. 2014 Apr 10;2(2):e00112-14. doi: 10.1128/genomeA.00112-14. PMID: 24723700; PMCID: PMC3983289.
Baroncelli R, Sukno SA, Sarrocco S, Cafà G, Le Floch G, Thon MR. Whole-Genome Sequence of the Orchid Anthracnose Pathogen Colletotrichum orchidophilum. Mol Plant Microbe Interact. 2018 Oct;31(10):979-981. doi: 10.1094/MPMI-03-18-0055-A. Epub 2018 Jul 19. PMID: 29649963.
Blanco-Ulate B, Rolshausen P, Cantu D. Draft Genome Sequence of Neofusicoccum parvum Isolate UCR-NP2, a Fungal Vascular Pathogen Associated with Grapevine Cankers. Genome Announc. 2013 Jun 13;1(3):e00339-13. doi: 10.1128/genomeA.00339-13. PMID: 23766404; PMCID: PMC3707575.
Blanco-Ulate B, Rolshausen P, Cantu D. Draft Genome Sequence of the Ascomycete Phaeoacremonium aleophilum Strain UCR-PA7, a Causal Agent of the Esca Disease Complex in Grapevines. Genome Announc. 2013 Jun 27;1(3):e00390-13. doi: 10.1128/genomeA.00390-13. PMID: 23814032; PMCID: PMC3695428.
Blanco-Ulate B, Rolshausen PE, Cantu D. Draft Genome Sequence of the Grapevine Dieback Fungus Eutypa lata UCR-EL1. Genome Announc. 2013 May 30;1(3):e00228-13. doi: 10.1128/genomeA.00228-13. PMID: 23723393; PMCID: PMC3668001.
Bringans S, Hane JK, Casey T, Tan KC, Lipscombe R, Solomon PS, Oliver RP. Deep proteogenomics; high throughput gene validation by multidimensional liquid chromatography and mass spectrometry of proteins from the fungal wheat pathogen Stagonospora nodorum. BMC Bioinformatics. 2009 Sep 22;10:301. doi: 10.1186/1471-2105-10-301. PMID: 19772613; PMCID: PMC2753851.
Cabral A, Groenewald JZ, Rego C, Oliveira H, Crous P. Cylindrocarpon root rot: multi-gene analysis reveals novel species within the Ilyonectria radicicola species complex. Mycol Progress 11, 655–688 (2012). https://doi.org/10.1007/s11557-011-0777-7
Casey T, Solomon PS, Bringans S, Tan KC, Oliver RP, Lipscombe R. Quantitative proteomic analysis of G-protein signalling in Stagonospora nodorum using isobaric tags for relative and absolute quantification. Proteomics. 2010 Jan;10(1):38-47. doi: 10.1002/pmic.200900474. PMID: 19882661.
Chaverri P, Salgado C, Hirooka Y, Rossman AY, Samuels GJ. Delimitation of Neonectria and Cylindrocarpon (Nectriaceae, Hypocreales, Ascomycota) and related genera with Cylindrocarpon-like anamorphs. Stud Mycol. 2011;68:57-78. doi: 10.3114/sim.2011.68.03. PMID: 21523189; PMCID: PMC3065985.
Coleman JJ, Rounsley SD, Rodriguez-Carres M, Kuo A, Wasmann CC, Grimwood J, Schmutz J, Taga M, White GJ, Zhou S, Schwartz DC, Freitag M, Ma LJ, Danchin EG, Henrissat B, Coutinho PM, Nelson DR, Straney D, Napoli CA, Barker BM, Gribskov M, Rep M, Kroken S, Molnár I, Rensing C, Kennell JC, Zamora J, Farman ML, Selker EU, Salamov A, Shapiro H, Pangilinan J, Lindquist E, Lamers C, Grigoriev IV, Geiser…
Comeau AM, Dufour J, Bouvet GF, Jacobi V, Nigg M, Henrissat B, Laroche J, Levesque RC, Bernier L. Functional annotation of the Ophiostoma novo-ulmi genome: insights into the phytopathogenicity of the fungal agent of Dutch elm disease. Genome Biol Evol. 2014 Dec 24;7(2):410-30. doi: 10.1093/gbe/evu281. PMID: 25539722; PMCID: PMC4350166.
Condon BJ, Elliott C, González JB, Yun SH, Akagi Y, Wiesner-Hanks T, Kodama M, Turgeon BG. Clues to an Evolutionary Mystery: The Genes for T-Toxin, Enabler of the Devastating 1970 Southern Corn Leaf Blight Epidemic, Are Present in Ancestral Species, Suggesting an Ancient Origin. Mol Plant Microbe Interact. 2018 Nov;31(11):1154-1165. doi: 10.1094/MPMI-03-18-0070-R. Epub 2018 Sep 28. PMID: 29792566.
Condon BJ, Leng Y, Wu D, Bushley KE, Ohm RA, Otillar R, Martin J, Schackwitz W, Grimwood J, MohdZainudin N, Xue C, Wang R, Manning VA, Dhillon B, Tu ZJ, Steffenson BJ, Salamov A, Sun H, Lowry S, LaButti K, Han J, Copeland A, Lindquist E, Barry K, Schmutz J, Baker SE, Ciuffetti LM, Grigoriev IV, Zhong S, Turgeon BG. Comparative genome structure, secondary metabolite, and effector coding capacity a…
Cooke IR, Jones D, Bowen JK, Deng C, Faou P, Hall NE, Jayachandran V, Liem M, Taranto AP, Plummer KM, Mathivanan S. Proteogenomic analysis of the Venturia pirina (Pear Scab Fungus) secretome reveals potential effectors. J Proteome Res. 2014 Aug 1;13(8):3635-44. doi: 10.1021/pr500176c. Epub 2014 Jul 9. PMID: 24965097.
Crouch JA, Dawe A, Aerts A, Barry K, Churchill ACL, Grimwood J, Hillman BI, Milgroom MG, Pangilinan J, Smith M, Salamov A, Schmutz J, Yadav JS, Grigoriev IV, Nuss DL. Genome Sequence of the Chestnut Blight Fungus Cryphonectria parasitica EP155: A Fundamental Resource for an Archetypical Invasive Plant Pathogen. Phytopathology. 2020 Jun;110(6):1180-1188. doi: 10.1094/PHYTO-12-19-0478-A. Epub 2020 …
Cuomo CA, Güldener U, Xu JR, Trail F, Turgeon BG, Di Pietro A, Walton JD, Ma LJ, Baker SE, Rep M, Adam G, Antoniw J, Baldwin T, Calvo S, Chang YL, Decaprio D, Gale LR, Gnerre S, Goswami RS, Hammond-Kosack K, Harris LJ, Hilburn K, Kennell JC, Kroken S, Magnuson JK, Mannhaupt G, Mauceli E, Mewes HW, Mitterbauer R, Muehlbauer G, Münsterkötter M, Nelson D, O'donnell K, Ouellet T, Qi W, Quesneville H,…
da Hora Júnior BT, de Macedo DM, Barreto RW, Evans HC, Mattos CR, Maffia LA, Mizubuti ES. Erasing the past: a new identity for the Damoclean pathogen causing South American leaf blight of rubber. PLoS One. 2014 Aug 15;9(8):e104750. doi: 10.1371/journal.pone.0104750. PMID: 25126853; PMCID: PMC4134235.
Dang HX, Pryor B, Peever T, Lawrence CB. The Alternaria genomes database: a comprehensive resource for a fungal genus comprised of saprophytes, plant pathogens, and allergenic species. BMC Genomics. 2015 Mar 25;16(1):239. doi: 10.1186/s12864-015-1430-7. PMID: 25887485; PMCID: PMC4387663.
de Wit PJ, van der Burgt A, Ökmen B, Stergiopoulos I, Abd-Elsalam KA, Aerts AL, Bahkali AH, Beenen HG, Chettri P, Cox MP, Datema E, de Vries RP, Dhillon B, Ganley AR, Griffiths SA, Guo Y, Hamelin RC, Henrissat B, Kabir MS, Jashni MK, Kema G, Klaubauf S, Lapidus A, Levasseur A, Lindquist E, Mehrabi R, Ohm RA, Owen TJ, Salamov A, Schwelm A, Schijlen E, Sun H, van den Burg HA, van Ham RC, Zhang S, G…
Dean RA, Talbot NJ, Ebbole DJ, Farman ML, Mitchell TK, Orbach MJ, Thon M, Kulkarni R, Xu JR, Pan H, Read ND, Lee YH, Carbone I, Brown D, Oh YY, Donofrio N, Jeong JS, Soanes DM, Djonovic S, Kolomiets E, Rehmeyer C, Li W, Harding M, Kim S, Lebrun MH, Bohnert H, Coughlan S, Butler J, Calvo S, Ma LJ, Nicol R, Purcell S, Nusbaum C, Galagan JE, Birren BW. The genome sequence of the rice blast fungus Ma…
Deng CH, Plummer KM, Jones DAB, Mesarich CH, Shiller J, Taranto AP, Robinson AJ, Kastner P, Hall NE, Templeton MD, Bowen JK. Comparative analysis of the predicted secretomes of Rosaceae scab pathogens Venturia inaequalis and V. pirina reveals expanded effector families and putative determinants of host range. BMC Genomics. 2017 May 2;18(1):339. doi: 10.1186/s12864-017-3699-1. PMID: 28464870; PMCI…
Dhillon B, Feau N, Aerts AL, Beauseigle S, Bernier L, Copeland A, Foster A, Gill N, Henrissat B, Herath P, LaButti KM, Levasseur A, Lindquist EA, Majoor E, Ohm RA, Pangilinan JL, Pribowo A, Saddler JN, Sakalidis ML, de Vries RP, Grigoriev IV, Goodwin SB, Tanguay P, Hamelin RC. Horizontal gene transfer and gene dosage drives adaptation to wood colonization in a tree pathogen. Proc Natl Acad Sci U …
DiGuistini S, Wang Y, Liao NY, Taylor G, Tanguay P, Feau N, Henrissat B, Chan SK, Hesse-Orce U, Alamouti SM, Tsui CK, Docking RT, Levasseur A, Haridas S, Robertson G, Birol I, Holt RA, Marra MA, Hamelin RC, Hirst M, Jones SJ, Bohlmann J, Breuil C. Genome and transcriptome analyses of the mountain pine beetle-fungal symbiont Grosmannia clavigera, a lodgepole pine pathogen. Proc Natl Acad Sci U S A…
Dos Santos RF, Blume E, da Silva GBP, Lazarotto M, Scheeren LE, Zini PB, Bastos BO, Rego C. First Report of Ilyonectria robusta Associated with Black Foot Disease of Grapevine in Southern Brazil. Plant Dis. 2014 Jun;98(6):845. doi: 10.1094/PDIS-09-13-0935-PDN. PMID: 30708651.
Druzhinina IS, Chenthamara K, Zhang J, Atanasova L, Yang D, Miao Y, Rahimi MJ, Grujic M, Cai F, Pourmehdi S, Salim KA, Pretzer C, Kopchinskiy AG, Henrissat B, Kuo A, Hundley H, Wang M, Aerts A, Salamov A, Lipzen A, LaButti K, Barry K, Grigoriev IV, Shen Q, Kubicek CP. Massive lateral transfer of genes encoding plant cell wall-degrading enzymes to the mycoparasitic fungus Trichoderma from its plan…
Ellwood SR, Liu Z, Syme RA, Lai Z, Hane JK, Keiper F, Moffat CS, Oliver RP, Friesen TL. A first genome assembly of the barley fungal pathogen Pyrenophora teres f. teres. Genome Biol. 2010;11(11):R109. doi: 10.1186/gb-2010-11-11-r109. Epub 2010 Nov 10. PMID: 21067574; PMCID: PMC3156948.
Forgetta V, Leveque G, Dias J, Grove D, Lyons R Jr, Genik S, Wright C, Singh S, Peterson N, Zianni M, Kieleczawa J, Steen R, Perera A, Bintzler D, Adams S, Hintz W, Jacobi V, Bernier L, Levesque R, Dewar K. Sequencing of the Dutch elm disease fungus genome using the Roche/454 GS-FLX Titanium System in a comparison of multiple genomics core facilities. J Biomol Tech. 2013 Apr;24(1):39-49. doi: 10.…
Franco ME, López S, Medina R, Saparrat MC, Balatti P. Draft Genome Sequence and Gene Annotation of Stemphylium lycopersici Strain CIDEFI-216. Genome Announc. 2015 Sep 24;3(5):e01069-15. doi: 10.1128/genomeA.01069-15. PMID: 26404600; PMCID: PMC4582576.
Franco MEE, Wisecaver JH, Arnold AE, Ju YM, Slot JC, Ahrendt S, Moore LP, Eastman KE, Scott K, Konkel Z, Mondo SJ, Kuo A, Hayes RD, Haridas S, Andreopoulos B, Riley R, LaButti K, Pangilinan J, Lipzen A, Amirebrahimi M, Yan J, Adam C, Keymanesh K, Ng V, Louie K, Northen T, Drula E, Henrissat B, Hsieh HM, Youens-Clark K, Lutzoni F, Miadlikowska J, Eastwood DC, Hamelin RC, Grigoriev IV, U'Ren JM. Ec…
Gan P, Narusaka M, Kumakura N, Tsushima A, Takano Y, Narusaka Y, Shirasu K. Genus-Wide Comparative Genome Analyses of Colletotrichum Species Reveal Specific Gene Family Losses and Gains during Adaptation to Specific Infection Lifestyles. Genome Biol Evol. 2016 May 22;8(5):1467-81. doi: 10.1093/gbe/evw089. PMID: 27189990; PMCID: PMC4898803.
Gómez-Cortecero A, Harrison RJ, Armitage AD. Draft Genome Sequence of a European Isolate of the Apple Canker Pathogen Neonectria ditissima. Genome Announc. 2015 Nov 19;3(6):e01243-15. doi: 10.1128/genomeA.01243-15. PMID: 26586869; PMCID: PMC4653771.
Goodwin SB, M'barek SB, Dhillon B, et al. Finished genome of the fungal wheat pathogen Mycosphaerella graminicola reveals dispensome structure, chromosome plasticity, and stealth pathogenesis. PLoS Genet. 2011;7(6):e1002070. doi:10.1371/journal.pgen.1002070
Gostincar, C., Ohm, R.A., Kogej, T., Sonjak, S., Turk, M., Zajc, J., Zalar, P., Grube, M., Sun, H., Han, J., Sharma, A., Chiniquy, J., Ngan, C.Y., Lipzen, A., Barry, K., Grigoriev, I.V., and Gunde-Cimerman, N. (2014) Genome sequencing of four Aureobasidium pullulans varieties: biotechnological potential, stress tolerance, and description of new species. BMC Genomics 15: 549.
Gross, S., Kunz, L., Muller, D.C., Santos Kron, A., and Freimoser, F.M. (2018) Characterization of antagonistic yeasts for biocontrol applications on apples or in soil by quantitative analyses of synthetic yeast communities. Yeast 35: 559-566.
Guarnaccia V, Gehrmann T, Silva-Junior GJ, Fourie PH, Haridas S, Vu D, Spatafora J, Martin FM, Robert V, Grigoriev IV, Groenewald JZ, Crous PW. Phyllosticta citricarpa and sister species of global importance to Citrus. Mol Plant Pathol. 2019 Dec;20(12):1619-1635. doi: 10.1111/mpp.12861. Epub 2019 Sep 11. PMID: 31512371; PMCID: PMC6859488.
Guyot J, Le Guen V. A Review of a Century of Studies on South American Leaf Blight of the Rubber Tree. Plant Dis. 2018 Jun;102(6):1052-1065. doi: 10.1094/PDIS-04-17-0592-FE. Epub 2018 Apr 24. PMID: 30673445.
Hacquard S, Kracher B, Hiruma K, Münch PC, Garrido-Oter R, Thon MR, Weimann A, Damm U, Dallery JF, Hainaut M, Henrissat B, Lespinet O, Sacristán S, Ver Loren van Themaat E, Kemen E, McHardy AC, Schulze-Lefert P, O'Connell RJ. Survival trade-offs in plant roots during colonization by closely related beneficial and pathogenic fungi. Nat Commun. 2016 May 6;7:11362. doi: 10.1038/ncomms11362. Erratum …
Hane JK, Lowe RG, Solomon PS, Tan KC, Schoch CL, Spatafora JW, Crous PW, Kodira C, Birren BW, Galagan JE, Torriani SF, McDonald BA, Oliver RP. Dothideomycete plant interactions illuminated by genome sequencing and EST analysis of the wheat pathogen Stagonospora nodorum. Plant Cell. 2007 Nov;19(11):3347-68. doi: 10.1105/tpc.107.052829. Epub 2007 Nov 16. PMID: 18024570; PMCID: PMC2174895.
Hane JK, Oliver RP. RIPCAL: a tool for alignment-based analysis of repeat-induced point mutations in fungal genomic sequences. BMC Bioinformatics. 2008 Nov 12;9:478. doi: 10.1186/1471-2105-9-478. PMID: 19014496; PMCID: PMC2621366.
Haridas S, Albert R, Binder M, Bloem J, LaButti K, Salamov A, Andreopoulos B, Baker SE, Barry K, Bills G, Bluhm BH, Cannon C, Castanera R, Culley DE, Daum C, Ezra D, González JB, Henrissat B, Kuo A, Liang C, Lipzen A, Lutzoni F, Magnuson J, Mondo SJ, Nolan M, Ohm RA, Pangilinan J, Park HJ, Ramírez L, Alfaro M, Sun H, Tritt A, Yoshinaga Y, Zwiers LH, Turgeon BG, Goodwin SB, Spatafora JW, Crous PW,…
Haridas S, Albert R, Binder M, Bloem J, LaButti K, Salamov A, Andreopoulos B, Baker SE, Barry K, Bills G, Bluhm BH, Cannon C, Castanera R, Culley DE, Daum C, Ezra D, González JB, Henrissat B, Kuo A, Liang C, Lipzen A, Lutzoni F, Magnuson J, Mondo SJ, Nolan M, Ohm RA, Pangilinan J, Park HJ, Ramírez L, Alfaro M, Sun H, Tritt A, Yoshinaga Y, Zwiers LH, Turgeon BG, Goodwin SB, Spatafora JW, Crous PW,…
Haridas S, González JB, Riley R, Koriabine M, Yan M, Ng V, Rightmyer A, Grigoriev IV, Baker SE, Turgeon BG. T-Toxin Virulence Genes: Unconnected Dots in a Sea of Repeats. mBio. 2023 Apr 25;14(2):e0026123. doi: 10.1128/mbio.00261-23. Epub 2023 Mar 8. PMID: 36883814; PMCID: PMC10128009.
Hilber-Bodmer, M., Schmid, M., Ahrens, C.H., and Freimoser, F.M. (2017) Competition assays and physiological experiments of soil and phyllosphere yeasts identify Candida subhashii as a novel antagonist of filamentous fungi. BMC Microbiol 17: 4.
Klosterman SJ, Subbarao KV, Kang S, Veronese P, Gold SE, Thomma BP, Chen Z, Henrissat B, Lee YH, Park J, Garcia-Pedrajas MD, Barbara DJ, Anchieta A, de Jonge R, Santhanam P, Maruthachalam K, Atallah Z, Amyotte SG, Paz Z, Inderbitzin P, Hayes RJ, Heiman DI, Young S, Zeng Q, Engels R, Galagan J, Cuomo CA, Dobinson KF, Ma LJ. Comparative genomics yields insights into niche adaptation of plant vascul…
Knapp DG, Németh JB, Barry K, Hainaut M, Henrissat B, Johnson J, Kuo A, Lim JHP, Lipzen A, Nolan M, Ohm RA, Tamás L, Grigoriev IV, Spatafora JW, Nagy LG, Kovács GM. Comparative genomics provides insights into the lifestyle and reveals functional heterogeneity of dark septate endophytic fungi. Sci Rep. 2018 Apr 20;8(1):6321. doi: 10.1038/s41598-018-24686-4. PMID: 29679020; PMCID: PMC5910433.
Kubicek CP, Herrera-Estrella A, Seidl-Seiboth V, Martinez DA, Druzhinina IS, Thon M, Zeilinger S, Casas-Flores S, Horwitz BA, Mukherjee PK, Mukherjee M, Kredics L, Alcaraz LD, Aerts A, Antal Z, Atanasova L, Cervantes-Badillo MG, Challacombe J, Chertkov O, McCluskey K, Coulpier F, Deshpande N, von Döhren H, Ebbole DJ, Esquivel-Naranjo EU, Fekete E, Flipphi M, Glaser F, Gómez-Rodríguez EY, Gruber S…
Lopez D, Ribeiro S, Label P, Fumanal B, Venisse JS, Kohler A, de Oliveira RR, Labutti K, Lipzen A, Lail K, Bauer D, Ohm RA, Barry KW, Spatafora J, Grigoriev IV, Martin FM, Pujade-Renaud V. Genome-Wide Analysis of Corynespora cassiicola Leaf Fall Disease Putative Effectors. Front Microbiol. 2018 Mar 2;9:276. doi: 10.3389/fmicb.2018.00276. PMID: 29551995; PMCID: PMC5840194.
Ma LJ, van der Does HC, Borkovich KA, Coleman JJ, Daboussi MJ, Di Pietro A, Dufresne M, Freitag M, Grabherr M, Henrissat B, Houterman PM, Kang S, Shim WB, Woloshuk C, Xie X, Xu JR, Antoniw J, Baker SE, Bluhm BH, Breakspear A, Brown DW, Butchko RA, Chapman S, Coulson R, Coutinho PM, Danchin EG, Diener A, Gale LR, Gardiner DM, Goff S, Hammond-Kosack KE, Hilburn K, Hua-Van A, Jonkers W, Kazan K, Kod…
Manning VA, Pandelova I, Dhillon B, Wilhelm LJ, Goodwin SB, Berlin AM, Figueroa M, Freitag M, Hane JK, Henrissat B, Holman WH, Kodira CD, Martin J, Oliver RP, Robbertse B, Schackwitz W, Schwartz DC, Spatafora JW, Turgeon BG, Yandava C, Young S, Zhou S, Zeng Q, Grigoriev IV, Ma LJ, Ciuffetti LM. Comparative genomics of a plant-pathogenic fungus, Pyrenophora tritici-repentis, reveals transduplicati…
Marsberg A, Kemler M, Jami F, Nagel JH, Postma-Smidt A, Naidoo S, Wingfield MJ, Crous PW, Spatafora JW, Hesse CN, Robbertse B, Slippers B. Botryosphaeria dothidea: a latent pathogen of global importance to woody plant health. Mol Plant Pathol. 2017 May;18(4):477-488. doi: 10.1111/mpp.12495. Epub 2016 Dec 13. PMID: 27682468; PMCID: PMC6638292.
Mesny F, Miyauchi S, Thiergart T, Pickel B, Atanasova L, Karlsson M, Hüttel B, Barry KW, Haridas S, Chen C, Bauer D, Andreopoulos W, Pangilinan J, LaButti K, Riley R, Lipzen A, Clum A, Drula E, Henrissat B, Kohler A, Grigoriev IV, Martin FM, Hacquard S. Genetic determinants of endophytism in the Arabidopsis root mycobiome. Nat Commun. 2021 Dec 10;12(1):7227. doi: 10.1038/s41467-021-27479-y. PMID:…
Morales-Cruz A, Amrine KC, Blanco-Ulate B, Lawrence DP, Travadon R, Rolshausen PE, Baumgartner K, Cantu D. Distinctive expansion of gene families associated with plant cell wall degradation, secondary metabolism, and nutrient uptake in the genomes of grapevine trunk pathogens. BMC Genomics. 2015 Jun 19;16(1):469. doi: 10.1186/s12864-015-1624-z. PMID: 26084502; PMCID: PMC4472170.
Niehaus EM, Münsterkötter M, Proctor RH, Brown DW, Sharon A, Idan Y, Oren-Young L, Sieber CM, Novák O, Pěnčík A, Tarkowská D, Hromadová K, Freeman S, Maymon M, Elazar M, Youssef SA, El-Shabrawy ES, Shalaby AB, Houterman P, Brock NL, Burkhardt I, Tsavkelova EA, Dickschat JS, Galuszka P, Güldener U, Tudzynski B. Comparative "Omics" of the Fusarium fujikuroi Species Complex Highlights Differences in…
O'Connell RJ, Thon MR, Hacquard S, Amyotte SG, Kleemann J, Torres MF, Damm U, Buiate EA, Epstein L, Alkan N, Altmüller J, Alvarado-Balderrama L, Bauser CA, Becker C, Birren BW, Chen Z, Choi J, Crouch JA, Duvick JP, Farman MA, Gan P, Heiman D, Henrissat B, Howard RJ, Kabbage M, Koch C, Kracher B, Kubo Y, Law AD, Lebrun MH, Lee YH, Miyara I, Moore N, Neumann U, Nordström K, Panaccione DG, Panstruga…
Ohm RA, Feau N, Henrissat B, Schoch CL, Horwitz BA, Barry KW, Condon BJ, Copeland AC, Dhillon B, Glaser F, Hesse CN, Kosti I, LaButti K, Lindquist EA, Lucas S, Salamov AA, Bradshaw RE, Ciuffetti L, Hamelin RC, Kema GH, Lawrence C, Scott JA, Spatafora JW, Turgeon BG, de Wit PJ, Zhong S, Goodwin SB, Grigoriev IV. Diverse lifestyles and strategies of plant pathogenesis encoded in the genomes of eigh…
Okagaki LH, Nunes CC, Sailsbery J, Clay B, Brown D, John T, Oh Y, Young N, Fitzgerald M, Haas BJ, Zeng Q, Young S, Adiconis X, Fan L, Levin JZ, Mitchell TK, Okubara PA, Farman ML, Kohn LM, Birren B, Ma LJ, Dean RA. Genome Sequences of Three Phytopathogenic Species of the Magnaporthaceae Family of Fungi. G3 (Bethesda). 2015 Sep 28;5(12):2539-45. doi: 10.1534/g3.115.020057. PMID: 26416668; PMCID: P…
Peter M, Kohler A, Ohm RA, Kuo A, Krützmann J, Morin E, Arend M, Barry KW, Binder M, Choi C, Clum A, Copeland A, Grisel N, Haridas S, Kipfer T, LaButti K, Lindquist E, Lipzen A, Maire R, Meier B, Mihaltcheva S, Molinier V, Murat C, Pöggeler S, Quandt CA, Sperisen C, Tritt A, Tisserant E, Crous PW, Henrissat B, Nehls U, Egli S, Spatafora JW, Grigoriev IV, Martin FM. Ectomycorrhizal ecology is impr…
Rouxel T, Grandaubert J, Hane JK, Hoede C, van de Wouw AP, Couloux A, Dominguez V, Anthouard V, Bally P, Bourras S, Cozijnsen AJ, Ciuffetti LM, Degrave A, Dilmaghani A, Duret L, Fudal I, Goodwin SB, Gout L, Glaser N, Linglin J, Kema GH, Lapalu N, Lawrence CB, May K, Meyer M, Ollivier B, Poulain J, Schoch CL, Simon A, Spatafora JW, Stachowiak A, Turgeon BG, Tyler BM, Vincent D, Weissenbach J, Amse…
Rueda-Mejia MP, Nägeli L, Lutz S, Hayes RD, Varadarajan AR, Grigoriev IV, Ahrens CH, Freimoser FM. Genome, transcriptome and secretome analyses of the antagonistic, yeast-like fungus Aureobasidium pullulans to identify potential biocontrol genes. Microb Cell. 2021 Jun 8;8(8):184-202. doi: 10.15698/mic2021.08.757. PMID: 34395586; PMCID: PMC8329847.
Schardl CL, Young CA, Hesse U, Amyotte SG, Andreeva K, Calie PJ, Fleetwood DJ, Haws DC, Moore N, Oeser B, Panaccione DG, Schweri KK, Voisey CR, Farman ML, Jaromczyk JW, Roe BA, O'Sullivan DM, Scott B, Tudzynski P, An Z, Arnaoudova EG, Bullock CT, Charlton ND, Chen L, Cox M, Dinkins RD, Florea S, Glenn AE, Gordon A, Güldener U, Harris DR, Hollin W, Jaromczyk J, Johnson RD, Khan AK, Leistner E, Leu…
Stukenbrock EH, Bataillon T, Dutheil JY, et al. The making of a new pathogen: insights from comparative population genomics of the domesticated wheat pathogen Mycosphaerella graminicola and its wild sister species. Genome Res. 2011;21(12):2157-2166. doi:10.1101/gr.118851.110
Stukenbrock EH, Christiansen FB, Hansen TT, Dutheil JY, Schierup MH. Fusion of two divergent fungal individuals led to the recent emergence of a unique widespread pathogen species. Proc Natl Acad Sci U S A. 2012;109(27):10954-10959. doi:10.1073/pnas.1201403109
U'Ren JM, Miadlikowska J, Zimmerman NB, Lutzoni F, Stajich JE, Arnold AE. Contributions of North American endophytes to the phylogeny, ecology, and taxonomy of Xylariaceae (Sordariomycetes, Ascomycota). Mol Phylogenet Evol. 2016 May;98:210-32. doi: 10.1016/j.ympev.2016.02.010. Epub 2016 Feb 20. PMID: 26903035.
Verma S, Gazara RK, Nizam S, Parween S, Chattopadhyay D, Verma PK. Draft genome sequencing and secretome analysis of fungal phytopathogen Ascochyta rabiei provides insight into the necrotrophic effector repertoire. Sci Rep. 2016 Apr 19;6:24638. doi: 10.1038/srep24638. PMID: 27091329; PMCID: PMC4835772.
Wang X, Zhang X, Liu L, Xiang M, Wang W, Sun X, Che Y, Guo L, Liu G, Guo L, Wang C, Yin WB, Stadler M, Zhang X, Liu X. Genomic and transcriptomic analysis of the endophytic fungus Pestalotiopsis fici reveals its lifestyle and high potential for synthesis of natural products. BMC Genomics. 2015 Jan 27;16(1):28. doi: 10.1186/s12864-014-1190-9. PMID: 25623211; PMCID: PMC4320822.
Wiemann P, Sieber CM, von Bargen KW, Studt L, Niehaus EM, Espino JJ, Huß K, Michielse CB, Albermann S, Wagner D, Bergner SV, Connolly LR, Fischer A, Reuter G, Kleigrewe K, Bald T, Wingfield BD, Ophir R, Freeman S, Hippler M, Smith KM, Brown DW, Proctor RH, Münsterkötter M, Freitag M, Humpf HU, Güldener U, Tudzynski B. Deciphering the cryptic genome: genome-wide analyses of the rice pathogen Fusar…
Wu W, Davis RW, Tran-Gyamfi MB, Kuo A, LaButti K, Mihaltcheva S, Hundley H, Chovatia M, Lindquist E, Barry K, Grigoriev IV, Henrissat B, Gladden JM. Characterization of four endophytic fungi as potential consolidated bioprocessing hosts for conversion of lignocellulose into advanced biofuels. Appl Microbiol Biotechnol. 2017 Mar;101(6):2603-2618. doi: 10.1007/s00253-017-8091-1. Epub 2017 Jan 12. P…
Zampounis A, Pigné S, Dallery JF, Wittenberg AH, Zhou S, Schwartz DC, Thon MR, O'Connell RJ. Genome Sequence and Annotation of Colletotrichum higginsianum, a Causal Agent of Crucifer Anthracnose Disease. Genome Announc. 2016 Aug 18;4(4):e00821-16. doi: 10.1128/genomeA.00821-16. PMID: 27540062; PMCID: PMC4991707.

## Sheet: Notes
Pathogens	Notes
Alternaria alternata
Alternaria arborescens
Alternaria brassicicola	Majority of the records are from Brassica species
Alternaria carthami
Alternaria crassa	Majority of the records are from Datura species
Alternaria dauci
Alternaria gaisen	Majority of the records are from Pyrus species
Alternaria longipes	Majority of the records are from Carthamus tinctorius
Alternaria mali (considered synonym of Alternaria alternata)	Majority of the records are from Malus species
Alternaria porri	Majority of the records are from Allium
Alternaria rosae
Alternaria solani	Majority of the records are from Lycopersicum esculentum
Ascochyta rabiei	All records are from Fabaceae
Bipolaris maydis (previously known as Cochliobolus heterostrophus)	Majority of the records are from Poaceae species
Bipolaris oryzae (previously known as Cochliobolus miyabeanus)	Majority of the records are from Oryza sativa
Bipolaris victoriae (previously known as Cochliobolus victoriae)	Majority of the records are from Poaceae
Bipolaris zeicola (previously known as Cochliobolus carbonum)
Botryosphaeria dothidea
Calosphaeria pulchella	All records from Prunus
Cercospora zeae-maydis	Only from Zea mays
Claviceps purpurea	All records are from Poaceae
Colletotrichum acutatum
Colletotrichum fioriniae
Colletotrichum godetiae
Colletotrichum higginsianum	Majority of the records are from Brassica species
Colletotrichum incanum
Colletotrichum lupini
Colletotrichum orchidophilum	Only from Orchidaceae spp.
Colletotrichum salicis	Majority of the records are from Salix
Corynespora cassiicola
Cryphonectria parasitica	Majority of the records are from Castaneae species
Curvularia lunata (previously known as Cochliobolus lunatus)	also from soil
Diaporthe helianthi	Majority of the records are from Helianthus species
Didymella exigua
Didymella maydis (previously known as Didymella zeae-maydis)	If we include the records from Phoma zeae-maydis then the isolates are only from Zea mays and Srghum. Otherwise only from Z.mays
Diplodia seriata
Dothistroma septosporum	All records are from Pinaceae
Ectophoma multirostrata (previously known as Phoma multirostrata)	Also from soil but the name is mostly not updated in USDA.
Elsinoe ampelina	All records are from Vitis spp. Except one Paulownia fortunei from China
Eutypa lata
Exserohilum turcicum (previously known as Setosphaeria turcica)	All records are from Poaceae except one Opuntia ficus indica-Cactaceae- dicot
Fulvia fulva (previously known as Cladosporium fulvum)
Fusarium fujikuroi
Fusarium graminearum
Fusarium oxysporum
Fusarium proliferatum
Fusarium redolens
Fusarium verticillioides
Gaeumannomyces graminis var. tritici	All records are from Poaceae
Gnomoniopsis smithogilvyi (previously known as Gnomoniopsis castanea)	All records are from Castanea spp but one from Quercus rubra
Grosmannia clavigera	Only from Pinus spp. Also from pine beetles - Dendroctonus spp.
Ilyonectria robusta
Macrophomina phaseolina
Magnaporthiopsis poae (previously known as Magnaporthe poae)	All records are from Poaceae
Nemania diffusa
Neocosmospora pisi (previously known as Fusarium vanettenii)	Also from soil
Neonectria ditissima
Ophiostoma novo-ulmi	Majority of the records are from Ulmus
Paraphoma chrysanthemicola	Tiriticum is reporded with Phoma chrysanthemicola in the database
Parastagonospora nodorum (previously known as Stagonospora nodorum)	All records are from Poaceae
Periconia macrospinosa	Majority of the records are from Poaceae
Phaeoacremonium aleophilum
Phyllosticta citriasiana	only from Citrus maxima
Phyllosticta citricarpa	Genus specific. As Guignardia citricarpa in USDA database. In the same database Phyllosticta citricarpa and Phoma citricarpa data is all from Citrus spp.
Plectosphaerella cucumerina
Plenodomus lingam (previously known as Leptosphaeria maculans)	Majority of the records are from Brassicaceae
Plenodomus tracheiphilus (previously known as Phoma tracheiphila)	All records are from Rutaceae
Pseudocercospora ulei	Only from Hevea spp.
Pseudopyrenochaeta lycopersici (previously known as Pyrenochaeta lycopersici)
Pyrenophora teres	All records are from Poaceae
Pyrenophora tritici-repentis	All records are from Poaceae
Pyricularia oryzae	All records are from Poaceae but one from Marantaceae
Saccharata proteae	Majority of the records are from Proteae species
Setomelanomma holmii	All records are from Picea
Sphaerulina musiva (previously known as Septoria musiva)
Sphaerulina populicola (previously known as Septoria populicola)
Stemphylium lycopersici
Teratosphaeria nubilosa	All records are from Eucalyptus spp. Except one Acacia from Thailand
Thelonectria olida (previously known as Cylindrocarpon olidum)
Truncatella angustata
Ustulina deusta (previously known as Kretzschmaria deusta)
Venturia inaequalis	Only from Rosaceae
Venturia pyrina (previously known as Venturia pirina)	All records from Rosaceae and Majority of the records are from Pyrus species
Verticillium alfalfae
Verticillium dahliae
Xylaria arbuscula
Zopfia rhizophila	All records are from Asparagus
Zymoseptoria ardabiliae	All records are from Poaceae
Zymoseptoria pseudotritici
Zymoseptoria tritici	Only from Poaceae
Pathogenic/Mutualistic endophytes
Periconia macrospinosa	Also from a nematode Heterodera glycines
Neofusicoccum parvum
Pestalotiopsis fici
Colletotrichum tofieldiae
Colletotrichum gloeosporioides
Mutualistic endophytes
Trichoderma atroviride
Trichoderma harzianum	Also from Agaricus bisporus and soil
Aureobasidium pullulans	Also from soil
Cenococcum geophilum
