# Supplementary material for: CAZome comparison in relation to host plant for selected Sordariomycete and Dothidiomycete plant pathogenic fungi
Source: Front Fungal Biol. 2026 Mar 10;7:1789997. doi: 10.3389/ffunb.2026.1789997 (PMC13008963; doi:10.3389/ffunb.2026.1789997)
Supplement: Supplementary file 5 [file Table2.xlsx]

## Sheet: Overview
Supplementary Table S2. CAZy comparison
Fungal Species	Species ID	Fungal class	Fungal family
Botryosphaeria dothidea	Botdo1_1 | Botryosphaeria dothidea	Dothideomycetes	Botryosphaeriaceae
Diplodia seriata	Dipse1 | Diplodia seriata DS831	Dothideomycetes	Botryosphaeriaceae
Macrophomina phaseolina	Macpha1 | Macrophomina phaseolina MPI-SDFR-AT-0080 v1.0	Dothideomycetes	Botryosphaeriaceae
Phyllosticta citriasiana	Phycit1 | Phyllosticta citriasiana CBS 120486 v1.0	Dothideomycetes	Botryosphaeriaceae
Phyllosticta citricarpa	Phycitr1 | Phyllosticta citricarpa CBS 127454 v1.0	Dothideomycetes	Botryosphaeriaceae
Neofusicoccum parvum	Neopa1 | Neofusicoccum parvum UCRNP2	Dothideomycetes	Botryosphaeriaceae
Corynespora cassiicola	Corca1 | Corynespora cassiicola CCP v1.0	Dothideomycetes	Corynesporascaceae
Ascochyta rabiei	Ascra1 | Ascochyta rabiei ArDII	Dothideomycetes	Didymellaceae
Didymella exigua	Didex1 | Didymella exigua CBS 183.55 v1.0	Dothideomycetes	Didymellaceae
Didymella zeae-maydis	Didma1 | Didymella zeae-maydis 3018	Dothideomycetes	Didymellaceae
Phoma multirostrata	Phomu1 | Phoma multirostrata 7a v1.0	Dothideomycetes	Didymellaceae
Phoma tracheiphila	Photr1 | Phoma tracheiphila IPT5 v1.0	Dothideomycetes	Didymellaceae
Aureobasidium pullulans	AurpulNBB1 | Aureobasidium pullulans NBB 7.2.1 v1.0	Dothideomycetes	Dothioraceae
Elsinoe ampelina	Elsamp1 | Elsinoe ampelina CECT 20119 v1.0	Dothideomycetes	Elsinoaceae
Cenococcum geophilum	Cenge3 | Cenococcum geophilum 1.58 v2.0	Dothideomycetes	Gloniaceae
Leptosphaeria maculans	Lepmu1 | Leptosphaeria maculans	Dothideomycetes	Leptosphaeriaceae
Cochliobolus victoriae	Cocvi1 | Cochliobolus victoriae FI3 v1.0	Dothideomycetes	Massarinaceae
Cladosporium fulvum	Clafu1 | Cladosporium fulvum v1.0	Dothideomycetes	Mycosphaerellaceae
Dothistroma septosporum	Dotse1 | Dothistroma septosporum NZE10 v1.0	Dothideomycetes	Mycosphaerellaceae
Septoria musiva	Sepmu1 | Septoria musiva SO2202 v1.0	Dothideomycetes	Mycosphaerellaceae
Septoria populicola	Seppo1 | Septoria populicola v1.0	Dothideomycetes	Mycosphaerellaceae
Teratosphaeria nubilosa	Ternu1 | Teratosphaeria nubilosa CBS 116005 v1.0	Dothideomycetes	Mycosphaerellaceae
Cercospora zeae-maydis	CerzP1 | Cercospora zeae-maydis v1.0	Dothideomycetes	Mycosphaerellaceae
Zymoseptoria tritici	Mycgr3 | Mycosphaerella graminicola v2.0	Dothideomycetes	Mycosphaerellaceae
Pseudocercospora ulei	Pseule1 | Pseudocercospora ulei ERN8 v1.0	Dothideomycetes	Mycosphaerellaceae
Zymoseptoria ardabiliae	Zymar1 | Zymoseptoria ardabiliae STIR04_1.1.1	Dothideomycetes	Mycosphaerellaceae
Zymoseptoria pseudotritici	Zymps1 | Zymoseptoria pseudotritici STIR04_2.2.1	Dothideomycetes	Mycosphaerellaceae
Periconia macrospinosa	Perma1 | Periconia macrospinosa DSE2036 v1.0	Dothideomycetes	Periconiaceae
Paraphoma chrysanthemicola	Parchr1 | Paraphoma chrysanthemicola MPI-SDFR-AT-0120 v1.0	Dothideomycetes	Phaeosphaeriaceae
Setomelanomma holmii	Setho1 | Setomelanomma holmii CBS 110217 v1.0	Dothideomycetes	Phaeosphaeriaceae
Stagonospora nodorum	Stano2 | Stagonospora nodorum SN15 v2.0	Dothideomycetes	Phaeosphaeriaceae
Alternaria alternata	Alalte1 | Alternaria alternata ATCC66891	Dothideomycetes	Pleosporaceae
Alternaria brassicicola	Albra1 | Alternaria brassicicola ATCC96836	Dothideomycetes	Pleosporaceae
Alternaria arborescens	Altar1 | Alternaria arborescens BMP0308	Dothideomycetes	Pleosporaceae
Alternaria carthami	Altcar1 | Alternaria carthami BMP1963	Dothideomycetes	Pleosporaceae
Alternaria crassa	Altcr1 | Alternaria crassa BMP0172	Dothideomycetes	Pleosporaceae
Alternaria dauci	Altda1 | Alternaria dauci BMP0167	Dothideomycetes	Pleosporaceae
Alternaria gaisen	Altga1 | Alternaria gaisen BMP2338	Dothideomycetes	Pleosporaceae
Alternaria longipes	Altlo1 | Alternaria longipes BMP0313	Dothideomycetes	Pleosporaceae
Alternaria porri	Altpo1 | Alternaria porri BMP0178	Dothideomycetes	Pleosporaceae
Alternaria rosae	Altro1 | Alternaria rosae MPI-PUGE-AT-0040 v1.0	Dothideomycetes	Pleosporaceae
Alternaria solani	Altso1 | Alternaria solani BMP0185	Dothideomycetes	Pleosporaceae
Alternaria mali	Amal3063 | Alternaria mali BMP3063	Dothideomycetes	Pleosporaceae
Cochliobolus heterostrophus	ChetHAW225_4 | Cochliobolus heterostrophus HAW225 v4.0	Dothideomycetes	Pleosporaceae
Cochliobolus carbonum	Cocca1 | Cochliobolus carbonum 26-R-13 v1.0	Dothideomycetes	Pleosporaceae
Cochliobolus lunatus	Coclu2 | Cochliobolus lunatus P118 v2.0	Dothideomycetes	Pleosporaceae
Cochliobolus miyabeanus	Cocmi1 | Cochliobolus miyabeanus ATCC 44560 v1.0	Dothideomycetes	Pleosporaceae
Pyrenochaeta lycopersici	Pyrly1 | Pyrenochaeta lycopersici MPI-SDFR-AT-0127 v1.0	Dothideomycetes	Pleosporaceae
Pyrenophora tritici-repentis	Pyrtr1 | Pyrenophora tritici-repentis	Dothideomycetes	Pleosporaceae
Pyrenophora teres	Pyrtt1 | Pyrenophora teres f. teres	Dothideomycetes	Pleosporaceae
Setosphaeria turcica	Settu3 | Setosphaeria turcica Et28A v2.0	Dothideomycetes	Pleosporaceae
Stemphylium lycopersici	Stely1 | Stemphylium lycopersici CIDEFI-216	Dothideomycetes	Pleosporaceae
Saccharata proteae	Sacpr1 | Saccharata proteae CBS 121410 v1.0	Dothideomycetes	Saccharataceae
Venturia inaequalis	Venin1 | Venturia inaequalis	Dothideomycetes	Venturiaceae
Venturia pirina	Venpi1 | Venturia pirina	Dothideomycetes	Venturiaceae
Zopfia rhizophila	Zoprh1 | Zopfia rhizophila v1.0	Dothideomycetes	Zopfiaceae
Calosphaeria pulchella	Calpu1 | Calosphaeria pulchella	Sordariomycetes	Calosphaeriaceae
Claviceps purpurea	Clapu1 | Claviceps purpurea 20.1	Sordariomycetes	Clavicipitaceae
Cryphonectria parasitica	Crypa2 | Cryphonectria parasitica EP155 v2.0	Sordariomycetes	Cryphonectriaceae
Diaporthe helianthi	DiaaP1 | Diaporthe ampelina UCDDA912	Sordariomycetes	Diaporthaceae
Eutypa lata	Eutla1 | Eutypa lata UCREL1	Sordariomycetes	Diatrypaceae
Colletotrichum acutatum	Colac2 | Colletotrichum acutatum CBS 112980 v2.0	Sordariomycetes	Glomerellaceae
Colletotrichum fioriniae	Colfi1 | Colletotrichum fioriniae PJ7	Sordariomycetes	Glomerellaceae
Colletotrichum higginsianum	Colhig2 | Colletotrichum higginsianum IMI 349063	Sordariomycetes	Glomerellaceae
Colletotrichum incanum	Colin1 | Colletotrichum incanum MAFF 238712	Sordariomycetes	Glomerellaceae
Colletotrichum lupini	Collu1 | Colletotrichum lupini CBS 109225 v1.0	Sordariomycetes	Glomerellaceae
Colletotrichum orchidophilum	Color1 | Colletotrichum orchidophilum IMI 309357	Sordariomycetes	Glomerellaceae
Colletotrichum salicis	Colsa1 | Colletotrichum salicis CBS607.94	Sordariomycetes	Glomerellaceae
Colletotrichum tofieldiae	Colto1 | Colletotrichum tofieldiae 0861	Sordariomycetes	Glomerellaceae
Colletotrichum gloeosporioides	Gloci1 | Glomerella cingulata 23 (Colletotrichum gloeosporioides 23) v1.0	Sordariomycetes	Glomerellaceae
Colletotrichum godetiae	Colgo1 | Colletotrichum godetiae CBS 193.32 v1.0	Sordariomycetes	Glomerellaceae
Gnomoniopsis castanea	Gnocas1 | Gnomoniopsis castanea Behrend v1.0	Sordariomycetes	Gnomoniaceae
Trichoderma atroviride	Triat2 | Trichoderma atroviride v2.0	Sordariomycetes	Hypocreaceae
Trichoderma harzianum	Triha1 | Trichoderma harzianum CBS 226.95 v1.0	Sordariomycetes	Hypocreaceae
Gaeumannomyces graminis var. tritici	Gaegr1 | Gaeumannomyces graminis var. tritici R3-111a-1	Sordariomycetes	Magnaporthaceae
Pyricularia oryzae	Magor1 | Pyricularia oryzae 70-15 v3.0	Sordariomycetes	Magnaporthaceae
Magnaporthe poae	Magpo1 | Magnaporthiopsis poae ATCC 64411	Sordariomycetes	Magnaporthaceae
Cylindrocarpon olidum	Cylol1 | Cylindrocarpon olidum MPI-CAGE-CH-0241 v1.0	Sordariomycetes	Nectriaceae
Fusarium graminearum	Fusgr1 | Fusarium graminearum v1.0	Sordariomycetes	Nectriaceae
Fusarium redolens	Fusre1 | Fusarium redolens MPI-CAGE-AT-0023 v1.0	Sordariomycetes	Nectriaceae
Fusarium verticillioides	Fusve2 | Fusarium verticillioides 7600 v2	Sordariomycetes	Nectriaceae
Ilyonectria robusta	Ilyrob1 | Ilyonectria robusta PMI_751 v1.0	Sordariomycetes	Nectriaceae
Neonectria ditissima	Neodi1 | Neonectria ditissima R09/05	Sordariomycetes	Nectriaceae
Fusarium fujikuroi	Fusfu1 | Fusarium fujikuroi IMI 58289	Sordariomycetes	Nectriaceae
Fusarium oxysporum	Fusoxys1 | Fusarium oxysporum MPI-CAGE-CH-0212 v1.0	Sordariomycetes	Nectriaceae
Fusarium proliferatum	Fuspro1 | Fusarium proliferatum ET1	Sordariomycetes	Nectriaceae
Fusarium vanettenii	Necha2 | Fusarium vanettenii 77-13-4 v2.0	Sordariomycetes	Nectriaceae
Grosmannia clavigera	Grocl1 | Grosmannia clavigera kw1407	Sordariomycetes	Ophiostomataceae
Ophiostoma novo-ulmi	Ophnu1 | Ophiostoma novo-ulmi subsp. novo-ulmi H327	Sordariomycetes	Ophiostomataceae
Plectosphaerella cucumerina	Plecuc1 | Plectosphaerella cucumerina RP01 v1.0	Sordariomycetes	Plectosphaerellaceae
Verticillium alfalfae	Veral1 | Verticillium alfalfae VaMs.102	Sordariomycetes	Plectosphaerellaceae
Verticillium dahliae	Verdah1 | Verticillium dahliae MPI-CAGE-AT-0001 v1.0	Sordariomycetes	Plectosphaerellaceae
Pestalotiopsis fici	Pesfi1 | Pestalotiopsis fici W106-1	Sordariomycetes	Sporocadaceae
Truncatella angustata	Truan1 | Truncatella angustata MPI-SDFR-AT-0073 v1.0	Sordariomycetes	Sporocadaceae
Phaeoacremonium aleophilum	Phaal1 | Phaeoacremonium aleophilum UCRPA7	Sordariomycetes	Togniniaceae
Kretzschmaria deusta	Kredeu1 | Kretzschmaria deusta IL1129 v1.0	Sordariomycetes	Xylariaceae
Nemania diffusa	Nemdif1 | Nemania diffusa NC0034 v1.0	Sordariomycetes	Xylariaceae
Xylaria arbuscula	Xylarb124340_1 | Xylaria arbuscula CBS 124340 v1.0	Sordariomycetes	Xylariaceae

## Sheet: cellulose
Supplementary Table S2. CAZy comparison
Cellulose-related families
	AA9	AA16	GH5_4	GH5_5	GH5_22	GH12_1	GH45	GH6	GH7	Total
	LPMO	LPMO	EGL	EGL	EGL	EGL/CBH	EGL	CBH	CBH	CAZymes
Botryosphaeria dothidea	15	1	1	4	1	2	4	1	2	31
Diplodia seriata	12	1	1	4	1	2	2	1	2	26
Macrophomina phaseolina	13	1	1	4	1	1	3	1	2	27
Phyllosticta citriasiana	9	1	1	2	0	2	2	1	1	19
Phyllosticta citricarpa	9	1	1	2	0	2	2	1	1	19
Neofusicoccum parvum	14	1	1	4	1	2	2	1	2	28
Corynespora cassiicola	37	4	1	2	1	1	2	2	6	56
Ascochyta rabiei	22	2	1	2	0	2	2	3	3	37
Didymella exigua	17	2	1	2	0	1	2	3	3	31
Didymella zeae-maydis	22	2	1	2	0	2	2	3	2	36
Phoma multirostrata	24	2	1	1	1	1	2	3	3	38
Phoma tracheiphila	28	2	1	1	0	1	2	3	4	42
Aureobasidium pullulans	6	1	1	3	1	2	3	1	1	19
Elsinoe ampelina	16	2	1	2	2	1	2	2	2	30
Cenococcum geophilum	5	1	1	2	1	3	2	1	2	18
Leptosphaeria maculans	23	1	1	1	0	2	2	3	3	36
Cochliobolus victoriae	24	1	1	2	1	2	3	3	6	43
Cladosporium fulvum	2	1	0	2	1	2	1	0	2	11
Dothistroma septosporum	2	1	0	2	0	2	1	0	1	9
Septoria musiva	2	1	0	1	0	0	0	0	0	4
Septoria populicola	1	1	0	1	0	1	0	0	0	4
Teratosphaeria nubilosa	1	1	0	1	0	0	2	0	0	5
Cercospora zeae-maydis	3	1	0	2	1	0	0	0	1	8
Zymoseptoria tritici	1	0	0	0	1	1	1	0	1	5
Pseudocercospora ulei	2	1	0	2	0	1	0	0	2	8
Zymoseptoria ardabiliae	2	0	0	0	1	1	1	0	1	6
Zymoseptoria pseudotritici	2	0	0	0	1	2	1	0	1	7
Periconia macrospinosa	43	3	1	3	1	3	2	5	5	66
Paraphoma chrysanthemicola	44	2	1	3	1	2	3	4	4	64
Setomelanomma holmii	28	2	1	2	1	1	3	4	3	45
Stagonospora nodorum	28	2	1	4	1	2	2	4	5	49
Alternaria alternata	31	2	1	2	0	3	3	3	4	49
Alternaria brassicicola	22	1	1	2	0	1	3	3	5	38
Alternaria arborescens	28	1	1	2	0	1	2	3	5	43
Alternaria carthami	30	2	1	2	0	2	3	3	3	46
Alternaria crassa	29	2	0	2	0	2	2	3	3	43
Alternaria dauci	30	0	1	2	0	2	2	2	3	42
Alternaria gaisen	33	2	1	3	0	3	3	4	5	54
Alternaria longipes	32	2	1	2	0	3	3	3	4	50
Alternaria porri	26	1	1	2	0	2	3	2	3	40
Alternaria rosae	33	2	1	2	0	2	3	3	4	50
Alternaria solani	28	2	1	2	0	2	4	3	3	45
Alternaria mali	33	2	1	3	0	3	3	3	4	52
Cochliobolus heterostrophus	27	1	1	2	2	2	3	3	6	47
Cochliobolus carbonum	24	1	1	2	0	2	3	3	6	42
Cochliobolus lunatus	26	1	1	2	0	2	2	3	5	42
Cochliobolus miyabeanus	26	1	1	2	0	2	3	3	6	44
Pyrenochaeta lycopersici	38	1	1	3	1	3	2	4	5	58
Pyrenophora tritici-repentis	25	2	1	1	0	1	3	3	3	39
Pyrenophora teres	26	2	1	1	0	1	3	3	3	40
Setosphaeria turcica	26	1	1	2	0	2	2	3	4	41
Stemphylium lycopersici	28	1	1	1	0	2	2	3	4	42
Saccharata proteae	4	1	1	2	1	2	2	0	1	14
Venturia inaequalis	9	2	1	2	0	1	2	1	3	21
Venturia pirina	10	2	1	2	0	1	1	1	2	20
Zopfia rhizophila	37	3	2	5	3	0	3	2	7	62
Calosphaeria pulchella	11	1	0	5	0	2	2	2	8	31
Claviceps purpurea	1	0	0	1	0	1	0	1	1	5
Cryphonectria parasitica	12	1	0	5	0	2	2	2	5	29
Diaporthe helianthi	27	4	0	10	0	0	1	4	8	54
Eutypa lata	38	4	1	2	1	2	1	2	3	54
Colletotrichum acutatum	27	2	1	3	2	5	1	3	5	49
Colletotrichum fioriniae	27	3	1	4	2	5	2	4	7	55
Colletotrichum higginsianum	27	3	1	4	2	5	1	3	8	54
Colletotrichum incanum	30	3	1	4	2	6	1	4	8	59
Colletotrichum lupini	25	3	1	4	2	5	1	4	7	52
Colletotrichum orchidophilum	26	3	1	4	1	5	1	4	6	51
Colletotrichum salicis	28	3	1	4	3	5	1	4	6	55
Colletotrichum tofieldiae	27	3	2	4	2	5	2	3	8	56
Colletotrichum gloeosporioides	30	3	1	4	2	5	1	4	7	57
Colletotrichum godetiae	28	3	1	5	2	5	1	4	7	56
Gnomoniopsis castanea	20	4	0	9	0	3	3	2	7	48
Trichoderma atroviride	3	0	0	3	0	2	1	1	2	12
Trichoderma harzianum	3	0	0	3	1	3	3	1	2	16
Gaeumannomyces graminis var. tritici	25	3	0	2	1	1	4	5	6	47
Pyricularia oryzae	23	3	0	2	2	3	1	3	5	42
Magnaporthe poae	22	3	0	0	2	1	3	3	6	40
Cylindrocarpon olidum	13	1	0	3	2	5	3	2	3	32
Fusarium graminearum	13	1	0	2	2	3	1	1	2	25
Fusarium redolens	12	1	0	3	2	5	1	1	3	28
Fusarium verticillioides	13	2	0	3	2	3	2	1	4	30
Ilyonectria robusta	13	1	2	4	2	4	1	2	3	32
Neonectria ditissima	11	1	1	4	1	3	1	2	3	27
Fusarium fujikuroi	13	1	0	3	2	3	1	1	3	27
Fusarium oxysporum	15	1	0	3	2	4	1	1	3	30
Fusarium proliferatum	15	1	0	3	2	4	1	1	3	30
Fusarium vanettenii	12	1	0	3	4	3	1	1	3	28
Grosmannia clavigera	2	1	0	2	0	3	1	0	3	12
Ophiostoma novo-ulmi	9	1	1	3	0	2	2	1	2	21
Plectosphaerella cucumerina	28	2	1	1	2	4	3	4	6	51
Verticillium alfalfae	22	2	0	0	2	3	1	4	6	40
Verticillium dahliae	29	2	1	1	2	3	2	4	6	50
Pestalotiopsis fici	28	3	2	3	1	2	2	4	6	51
Truncatella angustata	31	3	3	5	0	4	3	4	6	59
Phaeoacremonium aleophilum	13	2	0	5	2	1	1	4	6	34
Kretzschmaria deusta	20	2	1	6	0	2	2	2	5	40
Nemania diffusa	22	2	1	5	0	2	2	2	5	41
Xylaria arbuscula	21	2	0	4	0	2	4	2	5	40

## Sheet: xylan
Supplementary Table S2. CAZy comparison
Xylan-related families
	GH3_2	CE15	GH10	GH11	GH30_7	GH43_2	GH62	GH67	GH115	Total
	BXL	GE	XLN	XLN	XBH	BXL	AXH	AGU	AGU	CAZymes
Botryosphaeria dothidea	1	1	6	1	1	2	1	0	2	15
Diplodia seriata	1	1	2	2	0	2	1	0	2	11
Macrophomina phaseolina	1	1	5	1	1	4	1	0	2	16
Phyllosticta citriasiana	1	0	1	0	0	0	0	0	1	3
Phyllosticta citricarpa	1	0	1	0	0	0	0	0	1	3
Neofusicoccum parvum	2	1	5	1	1	1	1	0	1	13
Corynespora cassiicola	1	3	5	4	2	4	1	1	3	24
Ascochyta rabiei	0	1	5	3	0	2	2	0	1	14
Didymella exigua	0	1	3	3	0	0	2	1	1	11
Didymella zeae-maydis	2	1	6	5	2	1	2	1	2	22
Phoma multirostrata	1	1	4	3	0	3	1	1	2	16
Phoma tracheiphila	1	2	4	4	2	3	2	1	1	20
Aureobasidium pullulans	2	1	4	3	1	3	0	1	1	16
Elsinoe ampelina	1	1	5	5	1	2	2	1	1	19
Cenococcum geophilum	1	0	1	0	0	0	0	0	1	3
Leptosphaeria maculans	1	2	3	2	2	1	1	1	2	15
Cochliobolus victoriae	2	1	6	5	2	4	2	1	2	25
Cladosporium fulvum	2	0	2	2	0	2	0	1	1	10
Dothistroma septosporum	1	0	1	2	0	0	1	1	1	7
Septoria musiva	0	0	0	1	0	0	0	0	0	1
Septoria populicola	0	0	0	1	0	0	0	0	0	1
Teratosphaeria nubilosa	1	0	1	1	0	0	0	1	0	4
Cercospora zeae-maydis	0	0	2	2	0	0	1	1	1	7
Zymoseptoria tritici	2	0	2	1	0	1	1	0	1	8
Pseudocercospora ulei	0	0	0	0	0	0	0	0	0	0
Zymoseptoria ardabiliae	2	0	2	2	0	2	1	0	1	10
Zymoseptoria pseudotritici	2	0	2	1	0	1	1	0	1	8
Periconia macrospinosa	2	1	6	10	1	2	3	0	2	27
Paraphoma chrysanthemicola	0	2	5	5	2	2	2	1	4	23
Setomelanomma holmii	1	2	4	5	3	5	2	1	1	24
Stagonospora nodorum	1	1	7	7	2	1	3	1	1	24
Alternaria alternata	2	2	7	5	2	2	2	1	2	25
Alternaria brassicicola	1	2	5	4	1	2	2	1	2	20
Alternaria arborescens	2	2	8	5	1	2	2	1	3	26
Alternaria carthami	2	2	6	5	1	2	2	1	2	23
Alternaria crassa	2	2	4	4	1	2	2	1	2	20
Alternaria dauci	2	1	4	5	1	3	2	1	2	21
Alternaria gaisen	2	3	8	4	2	2	3	1	4	29
Alternaria longipes	3	2	7	5	2	2	2	1	5	29
Alternaria porri	2	2	6	5	1	2	2	1	2	23
Alternaria rosae	2	2	5	5	4	1	2	1	2	24
Alternaria solani	2	2	6	5	1	2	2	1	2	23
Alternaria mali	2	2	8	5	2	3	2	1	3	28
Cochliobolus heterostrophus	2	0	4	5	1	1	2	1	2	18
Cochliobolus carbonum	2	1	6	5	2	2	2	1	2	23
Cochliobolus lunatus	2	1	6	5	1	0	2	1	2	20
Cochliobolus miyabeanus	2	1	5	5	1	1	2	1	2	20
Pyrenochaeta lycopersici	0	2	5	3	2	3	2	0	2	19
Pyrenophora tritici-repentis	2	1	4	4	1	1	2	1	1	17
Pyrenophora teres	2	1	4	4	2	4	2	1	1	21
Setosphaeria turcica	3	1	5	6	1	4	2	1	1	24
Stemphylium lycopersici	2	2	4	5	1	3	2	1	1	21
Saccharata proteae	1	0	2	0	0	0	0	0	1	4
Venturia inaequalis	1	0	1	2	1	0	0	0	1	6
Venturia pirina	1	0	2	2	1	1	0	0	1	8
Zopfia rhizophila	2	6	5	5	3	5	1	2	3	32
Calosphaeria pulchella	2	2	4	3	4	2	0	0	2	19
Claviceps purpurea	0	0	1	1	1	0	1	0	1	5
Cryphonectria parasitica	1	2	4	4	1	1	0	1	2	16
Diaporthe helianthi	0	2	4	3	2	0	2	0	2	15
Eutypa lata	1	3	5	2	1	2	1	1	3	19
Colletotrichum acutatum	1	1	6	3	1	6	1	1	3	23
Colletotrichum fioriniae	1	1	6	4	1	5	1	1	3	23
Colletotrichum higginsianum	1	2	8	3	1	4	1	1	3	24
Colletotrichum incanum	2	2	12	6	1	3	2	1	3	32
Colletotrichum lupini	1	1	6	5	1	5	0	1	4	24
Colletotrichum orchidophilum	1	1	6	4	1	3	1	1	3	21
Colletotrichum salicis	1	1	6	4	0	4	1	1	3	21
Colletotrichum tofieldiae	1	2	12	6	1	4	2	1	3	32
Colletotrichum gloeosporioides	1	2	7	5	1	7	1	1	3	28
Colletotrichum godetiae	1	1	6	4	1	6	1	1	3	24
Gnomoniopsis castanea	1	2	7	7	2	2	0	1	2	24
Trichoderma atroviride	2	1	1	4	2	1	2	2	1	16
Trichoderma harzianum	3	1	2	4	3	0	2	2	1	18
Gaeumannomyces graminis var. tritici	1	1	8	4	0	1	1	1	2	19
Pyricularia oryzae	2	1	6	5	0	1	4	1	3	23
Magnaporthe poae	0	1	8	2	0	1	1	1	2	16
Cylindrocarpon olidum	0	0	8	5	0	3	4	1	2	23
Fusarium graminearum	1	0	5	3	0	1	1	1	2	14
Fusarium redolens	1	0	5	3	0	2	1	1	3	16
Fusarium verticillioides	1	0	4	4	2	1	1	3	2	18
Ilyonectria robusta	1	0	8	2	1	3	2	1	2	20
Neonectria ditissima	0	0	3	2	0	3	0	0	2	10
Fusarium fujikuroi	1	0	3	3	2	1	1	2	2	15
Fusarium oxysporum	1	0	6	3	2	3	1	2	2	20
Fusarium proliferatum	1	0	6	3	2	1	1	2	2	18
Fusarium vanettenii	0	0	3	3	0	4	2	0	2	14
Grosmannia clavigera	0	0	0	1	0	0	0	0	0	1
Ophiostoma novo-ulmi	0	3	1	1	0	1	0	0	1	7
Plectosphaerella cucumerina	0	1	6	2	3	2	1	1	2	18
Verticillium alfalfae	0	1	4	4	1	2	0	1	3	16
Verticillium dahliae	0	1	4	6	1	2	0	1	3	18
Pestalotiopsis fici	4	3	5	4	4	5	2	2	5	34
Truncatella angustata	2	2	9	6	6	4	2	2	3	36
Phaeoacremonium aleophilum	1	2	5	2	2	0	0	1	1	14
Kretzschmaria deusta	3	2	2	3	2	2	1	1	3	19
Nemania diffusa	2	2	2	3	2	2	1	1	2	17
Xylaria arbuscula	2	2	2	4	3	3	1	1	2	20

## Sheet: pectin
Supplementary Table S2. CAZy comparison
Pectin-related families
	GH28	CE8	CE12	GH43_4	GH51	GH53	GH78	GH93	PL1	PL1_10	PL1_2	PL1_4	PL1_7	PL1_9	PL3	PL3_2	PL4_1	PL4_3	PL4_5	PL9_3	PL11_2	PL26	Total
	PGA/PGX/RHG/RGX/XGH	PME	RGAE	ABN	ABF	GAL	RHA	ABX	PLY		PLY	PEL	PLY			PLY	RGL			PLY	RGL		CAZymes
Botryosphaeria dothidea	10	3	4	2	3	3	8	2	1	0	1	4	2	0	1	8	2	1	2	1	0	2	58
Diplodia seriata	10	5	4	1	4	3	4	1	1	0	1	4	2	0	0	8	2	1	2	1	0	1	54
Macrophomina phaseolina	12	5	4	2	3	5	9	2	1	0	1	5	2	0	0	11	2	1	2	1	0	1	68
Phyllosticta citriasiana	5	3	2	1	2	2	3	2	0	0	1	1	1	0	0	3	1	0	1	0	0	0	28
Phyllosticta citricarpa	5	3	2	1	2	2	3	2	0	0	1	1	1	0	0	3	1	0	1	0	0	0	28
Neofusicoccum parvum	11	6	5	2	3	3	8	2	1	0	1	4	2	0	0	12	2	1	2	1	0	0	66
Corynespora cassiicola	14	5	4	4	4	2	9	3	3	1	2	9	2	1	0	14	1	1	2	2	1	1	84
Ascochyta rabiei	11	3	6	3	2	1	5	1	0	1	1	5	4	1	0	10	3	2	2	2	0	1	63
Didymella exigua	14	4	6	2	2	1	5	1	1	1	3	6	3	1	1	5	1	2	2	2	0	1	63
Didymella zeae-maydis	11	4	5	4	3	1	4	2	1	1	0	3	2	1	1	5	1	2	2	1	0	1	54
Phoma multirostrata	14	3	5	3	2	2	11	3	2	1	2	5	4	1	0	12	2	1	2	2	1	1	78
Phoma tracheiphila	7	4	3	2	2	1	3	2	1	1	2	3	2	1	0	6	3	2	2	1	0	1	48
Aureobasidium pullulans	13	5	2	3	4	2	8	3	0	1	0	3	1	0	0	2	1	1	2	0	0	1	51
Elsinoe ampelina	11	4	2	1	3	3	7	2	1	1	1	1	1	0	0	5	0	1	2	1	0	0	47
Cenococcum geophilum	7	2	1	2	2	1	1	1	0	0	0	0	0	0	1	0	0	0	0	0	0	0	18
Leptosphaeria maculans	7	3	3	1	3	1	1	2	0	1	2	3	2	1	0	6	1	2	1	0	0	1	40
Cochliobolus victoriae	4	3	3	2	2	1	4	3	1	1	1	2	1	0	0	5	2	1	1	0	0	1	37
Cladosporium fulvum	15	2	2	2	2	2	6	2	0	1	0	1	1	0	0	3	1	1	0	0	0	1	41
Dothistroma septosporum	4	3	2	2	1	1	1	1	0	0	0	1	0	0	0	0	1	1	0	0	0	0	18
Septoria musiva	5	0	2	1	2	2	2	1	0	0	0	1	1	0	0	2	1	1	0	0	0	0	21
Septoria populicola	5	0	2	1	2	1	1	0	0	0	0	1	1	0	0	1	1	1	0	0	0	0	17
Teratosphaeria nubilosa	10	2	0	1	2	2	2	1	0	0	0	1	1	0	0	0	0	1	0	0	0	1	23
Cercospora zeae-maydis	5	1	1	0	2	1	2	0	0	1	0	1	1	0	0	1	1	0	0	0	0	1	17
Zymoseptoria tritici	2	1	0	1	3	2	2	1	1	1	0	0	0	0	0	0	0	0	0	0	0	0	14
Pseudocercospora ulei	2	0	0	1	0	1	1	0	0	0	0	0	0	0	0	1	1	0	0	0	0	0	7
Zymoseptoria ardabiliae	1	1	1	1	3	1	2	1	1	1	0	0	0	0	0	1	0	1	0	0	0	0	15
Zymoseptoria pseudotritici	2	1	1	1	3	2	2	1	0	1	0	0	1	0	0	1	0	0	0	0	0	0	16
Periconia macrospinosa	7	1	2	3	2	1	3	5	0	1	0	1	1	1	0	1	1	1	0	0	0	1	31
Paraphoma chrysanthemicola	14	5	4	3	2	1	8	3	1	1	2	3	2	1	0	9	2	2	2	1	1	1	67
Setomelanomma holmii	10	5	4	3	2	1	8	3	0	1	2	2	2	1	0	6	2	1	2	1	0	1	56
Stagonospora nodorum	4	3	3	1	2	1	4	2	0	1	1	1	0	1	0	2	2	1	1	0	0	0	30
Alternaria alternata	8	4	4	4	2	1	7	2	1	1	1	5	2	0	0	7	2	1	1	1	1	1	55
Alternaria brassicicola	7	4	4	4	2	1	1	1	1	2	1	3	2	0	0	11	1	1	1	1	0	1	48
Alternaria arborescens	10	4	5	4	2	1	8	2	1	1	0	5	4	0	0	8	2	1	1	1	1	1	61
Alternaria carthami	8	4	4	4	2	1	5	2	1	1	1	4	3	0	0	9	2	1	1	1	0	1	54
Alternaria crassa	8	4	4	4	2	1	4	2	1	1	1	4	2	0	0	7	2	1	1	1	0	1	50
Alternaria dauci	8	3	3	4	2	1	5	2	0	1	0	4	3	1	0	8	2	1	1	1	0	1	50
Alternaria gaisen	10	4	4	4	2	1	7	2	0	1	1	6	3	0	0	7	2	1	1	1	1	1	58
Alternaria longipes	9	4	4	4	2	1	8	2	1	1	1	5	3	0	0	9	2	1	1	1	1	1	60
Alternaria porri	7	4	4	4	2	1	4	2	1	1	1	4	4	0	0	6	3	1	1	1	0	1	51
Alternaria rosae	6	4	4	3	2	1	6	2	1	1	1	3	2	0	0	6	2	1	1	1	0	1	47
Alternaria solani	8	4	4	5	3	1	4	2	1	1	1	6	3	0	0	7	2	1	1	1	0	1	55
Alternaria mali	8	4	5	4	2	1	7	2	1	1	1	4	3	0	0	7	2	1	1	1	1	1	56
Cochliobolus heterostrophus	5	3	3	2	2	1	3	3	2	1	1	2	0	0	0	5	2	1	1	0	0	1	37
Cochliobolus carbonum	4	3	3	2	2	1	3	3	1	1	1	2	1	0	0	5	2	1	1	0	0	1	36
Cochliobolus lunatus	3	3	3	0	2	1	4	2	1	1	1	4	1	0	0	5	2	1	0	0	0	0	34
Cochliobolus miyabeanus	4	3	3	2	2	1	5	3	1	1	1	2	1	0	0	5	2	1	1	0	0	1	38
Pyrenochaeta lycopersici	11	3	5	3	2	1	11	4	0	1	2	2	3	1	0	11	2	2	2	1	1	1	68
Pyrenophora tritici-repentis	6	2	3	2	2	1	4	2	0	0	1	2	0	0	0	3	2	1	1	0	0	0	32
Pyrenophora teres	5	2	3	2	2	1	1	2	0	0	1	2	0	0	0	3	2	1	1	0	0	0	28
Setosphaeria turcica	6	3	3	2	1	1	4	2	1	1	1	1	1	0	0	5	2	1	1	0	0	1	36
Stemphylium lycopersici	7	4	3	3	2	1	5	2	2	1	1	4	2	0	0	6	2	1	1	1	0	1	48
Saccharata proteae	5	2	1	1	3	1	3	1	0	0	0	2	1	0	0	0	1	0	1	0	0	0	22
Venturia inaequalis	12	2	5	1	2	1	2	2	0	1	2	0	2	0	0	1	2	2	2	0	0	1	39
Venturia pirina	13	3	5	0	2	1	2	1	0	1	2	0	2	0	0	1	1	2	2	0	0	1	38
Zopfia rhizophila	13	3	3	5	4	1	8	5	1	1	2	1	1	0	0	5	2	2	1	1	0	1	59
Calosphaeria pulchella	11	2	2	2	2	0	6	2	0	0	0	0	0	0	0	1	0	0	2	0	0	1	30
Claviceps purpurea	5	1	0	0	1	0	0	1	0	0	0	0	0	0	0	0	0	0	0	0	0	0	8
Cryphonectria parasitica	21	5	3	3	2	2	6	3	1	0	0	3	0	1	0	1	0	1	1	0	0	0	53
Diaporthe helianthi	15	6	2	0	3	4	10	4	2	0	1	5	4	2	0	7	2	2	2	1	0	1	72
Eutypa lata	7	3	3	4	2	1	5	4	1	2	2	2	3	0	0	5	3	2	0	1	0	1	50
Colletotrichum acutatum	15	5	6	2	4	3	15	4	2	1	2	5	4	0	0	13	2	1	2	3	1	2	90
Colletotrichum fioriniae	16	5	6	2	4	3	15	4	2	1	2	5	5	0	0	12	3	1	2	2	1	2	91
Colletotrichum higginsianum	15	6	5	1	2	2	11	2	3	1	2	6	6	0	0	16	3	2	2	4	1	1	90
Colletotrichum incanum	14	7	5	1	3	2	7	2	3	1	2	5	5	0	0	14	3	2	2	4	0	1	82
Colletotrichum lupini	18	3	6	2	3	3	17	4	2	1	2	5	5	0	0	10	2	1	2	4	1	2	91
Colletotrichum orchidophilum	14	5	5	2	2	2	11	2	2	1	2	5	4	0	1	10	3	1	2	3	0	2	77
Colletotrichum salicis	18	9	5	2	2	3	15	3	2	1	2	5	4	0	0	14	3	1	2	3	2	2	96
Colletotrichum tofieldiae	14	8	6	2	2	2	12	2	3	1	2	5	5	0	0	14	3	2	2	4	0	1	89
Colletotrichum gloeosporioides	22	5	7	3	4	2	21	4	2	1	2	7	5	0	0	14	3	2	2	3	1	2	110
Colletotrichum godetiae	17	5	6	2	4	3	14	4	2	1	2	5	4	0	0	12	3	1	2	3	1	2	91
Gnomoniopsis castanea	20	8	4	5	3	3	6	3	1	0	0	5	2	1	0	2	3	1	1	0	0	0	68
Trichoderma atroviride	6	1	0	0	1	0	3	3	1	0	0	1	0	0	0	0	0	0	0	0	0	0	16
Trichoderma harzianum	6	1	0	0	0	0	2	2	0	0	0	0	0	0	0	0	0	0	0	0	0	0	11
Gaeumannomyces graminis var. tritici	3	1	3	1	2	1	2	1	0	1	0	0	2	0	0	1	1	0	0	0	0	1	19
Pyricularia oryzae	3	1	3	1	3	1	3	1	0	1	0	0	1	0	0	1	0	1	0	0	0	1	20
Magnaporthe poae	2	1	2	1	2	1	3	1	0	1	0	0	2	0	0	1	1	0	0	0	0	1	18
Cylindrocarpon olidum	16	7	2	2	4	1	14	4	1	1	1	4	2	1	0	9	2	1	0	1	0	2	73
Fusarium graminearum	6	3	3	1	2	1	7	2	0	1	0	4	3	1	0	7	1	2	0	1	0	1	45
Fusarium redolens	12	5	4	2	2	1	17	4	0	1	1	7	3	1	0	8	1	2	0	2	0	1	73
Fusarium verticillioides	9	3	4	1	2	1	10	5	0	1	1	5	3	1	1	6	1	2	0	2	0	1	58
Ilyonectria robusta	18	8	4	3	5	1	22	5	1	1	1	7	5	1	0	10	4	2	1	2	1	2	102
Neonectria ditissima	13	5	2	3	4	1	9	3	0	1	1	6	5	0	0	9	3	1	1	2	1	2	70
Fusarium fujikuroi	8	4	3	1	2	1	9	4	0	1	1	6	2	1	2	5	1	1	0	2	0	1	54
Fusarium oxysporum	15	9	4	3	3	2	17	6	0	1	1	7	3	1	0	7	1	2	0	2	1	1	85
Fusarium proliferatum	10	4	4	1	2	1	13	5	0	1	1	6	3	1	1	8	1	2	0	2	0	1	66
Fusarium vanettenii	11	4	2	2	4	1	12	4	1	1	1	7	3	1	0	11	2	2	1	1	1	2	72
Grosmannia clavigera	6	1	1	3	2	1	4	0	0	0	0	1	1	0	0	1	0	0	1	0	0	1	22
Ophiostoma novo-ulmi	5	1	2	1	2	0	5	0	1	0	0	1	0	0	0	0	0	0	0	0	0	1	18
Plectosphaerella cucumerina	10	5	6	1	4	1	16	1	1	1	2	5	4	1	0	13	1	2	1	3	1	1	79
Verticillium alfalfae	13	4	4	1	2	1	11	1	4	1	2	5	3	1	1	11	1	2	0	2	1	1	71
Verticillium dahliae	12	5	4	2	2	1	10	1	3	1	2	7	4	1	0	12	1	4	0	2	1	1	75
Pestalotiopsis fici	22	5	6	3	4	1	16	4	1	0	1	13	3	1	0	7	3	2	2	1	1	3	96
Truncatella angustata	20	6	6	2	2	2	12	5	2	0	1	6	3	1	0	5	2	2	2	1	0	2	80
Phaeoacremonium aleophilum	12	5	1	0	3	1	7	1	0	0	2	1	2	0	2	1	1	1	1	1	0	0	42
Kretzschmaria deusta	9	2	4	1	2	1	4	4	1	0	1	1	2	1	0	2	2	1	1	1	0	1	40
Nemania diffusa	9	2	4	1	2	1	3	4	1	1	1	1	2	1	0	2	2	2	1	1	0	1	41
Xylaria arbuscula	13	2	4	1	1	1	6	3	2	0	0	2	2	0	0	2	2	1	1	1	0	1	44

## Sheet: inulin
Supplementary Table S2. CAZy comparison
Inulin-related family GH32
	GH32
Botryosphaeria dothidea	4
Diplodia seriata	4
Macrophomina phaseolina	6
Phyllosticta citriasiana	2
Phyllosticta citricarpa	2
Neofusicoccum parvum	4
Corynespora cassiicola	2
Ascochyta rabiei	3
Didymella exigua	2
Didymella zeae-maydis	3
Phoma multirostrata	2
Phoma tracheiphila	3
Aureobasidium pullulans	5
Elsinoe ampelina	2
Cenococcum geophilum	1
Leptosphaeria maculans	2
Cochliobolus victoriae	3
Cladosporium fulvum	4
Dothistroma septosporum	2
Septoria musiva	2
Septoria populicola	2
Teratosphaeria nubilosa	2
Cercospora zeae-maydis	3
Zymoseptoria tritici	4
Pseudocercospora ulei	1
Zymoseptoria ardabiliae	4
Zymoseptoria pseudotritici	4
Periconia macrospinosa	4
Paraphoma chrysanthemicola	5
Setomelanomma holmii	3
Stagonospora nodorum	4
Alternaria alternata	3
Alternaria brassicicola	2
Alternaria arborescens	3
Alternaria carthami	3
Alternaria crassa	3
Alternaria dauci	3
Alternaria gaisen	3
Alternaria longipes	3
Alternaria porri	3
Alternaria rosae	3
Alternaria solani	3
Alternaria mali	3
Cochliobolus heterostrophus	2
Cochliobolus carbonum	3
Cochliobolus lunatus	3
Cochliobolus miyabeanus	3
Pyrenochaeta lycopersici	3
Pyrenophora tritici-repentis	3
Pyrenophora teres	3
Setosphaeria turcica	2
Stemphylium lycopersici	3
Saccharata proteae	1
Venturia inaequalis	1
Venturia pirina	2
Zopfia rhizophila	2
Calosphaeria pulchella	1
Claviceps purpurea	7
Cryphonectria parasitica	1
Diaporthe helianthi	3
Eutypa lata	2
Colletotrichum acutatum	3
Colletotrichum fioriniae	3
Colletotrichum higginsianum	2
Colletotrichum incanum	0
Colletotrichum lupini	2
Colletotrichum orchidophilum	2
Colletotrichum salicis	2
Colletotrichum tofieldiae	1
Colletotrichum gloeosporioides	3
Colletotrichum godetiae	2
Gnomoniopsis castanea	3
Trichoderma atroviride	1
Trichoderma harzianum	0
Gaeumannomyces graminis var. tritici	3
Pyricularia oryzae	5
Magnaporthe poae	2
Cylindrocarpon olidum	5
Fusarium graminearum	5
Fusarium redolens	12
Fusarium verticillioides	8
Ilyonectria robusta	6
Neonectria ditissima	3
Fusarium fujikuroi	6
Fusarium oxysporum	10
Fusarium proliferatum	7
Fusarium vanettenii	6
Grosmannia clavigera	0
Ophiostoma novo-ulmi	2
Plectosphaerella cucumerina	3
Verticillium alfalfae	3
Verticillium dahliae	3
Pestalotiopsis fici	4
Truncatella angustata	5
Phaeoacremonium aleophilum	2
Kretzschmaria deusta	1
Nemania diffusa	2
Xylaria arbuscula	1

## Sheet: mannan
Supplementary Table S2. CAZy comparison
Mannan-related families
	GH2_1	GH5_7	GH5_31	GH26	GH27	GH36	Total
	MND	MAN		MAN	AGL	AGL	CAZymes
Botryosphaeria dothidea	0	1	1	0	7	1	10
Diplodia seriata	1	1	0	0	4	1	7
Macrophomina phaseolina	2	1	1	0	6	1	11
Phyllosticta citriasiana	2	1	0	0	1	1	5
Phyllosticta citricarpa	2	1	0	0	1	1	5
Neofusicoccum parvum	2	1	1	0	5	1	10
Corynespora cassiicola	4	2	0	1	5	2	14
Ascochyta rabiei	1	3	1	1	5	2	13
Didymella exigua	1	2	1	1	4	2	10
Didymella zeae-maydis	1	3	1	1	3	2	11
Phoma multirostrata	1	4	1	1	6	3	16
Phoma tracheiphila	2	3	1	1	5	2	14
Aureobasidium pullulans	2	3	0	0	2	2	9
Elsinoe ampelina	1	3	0	0	3	1	8
Cenococcum geophilum	3	1	0	0	2	1	7
Leptosphaeria maculans	2	3	0	1	4	2	12
Cochliobolus victoriae	2	2	1	1	4	2	12
Cladosporium fulvum	2	1	0	0	1	2	6
Dothistroma septosporum	2	1	0	0	2	2	7
Septoria musiva	1	0	0	0	1	2	4
Septoria populicola	1	0	0	0	0	2	3
Teratosphaeria nubilosa	1	0	0	0	4	1	6
Cercospora zeae-maydis	0	0	0	0	2	2	4
Zymoseptoria tritici	2	0	0	0	1	2	5
Pseudocercospora ulei	1	0	0	0	0	1	2
Zymoseptoria ardabiliae	2	0	0	0	1	2	5
Zymoseptoria pseudotritici	2	0	0	0	1	2	5
Periconia macrospinosa	3	1	0	2	11	3	20
Paraphoma chrysanthemicola	2	3	0	1	4	3	13
Setomelanomma holmii	2	3	1	2	5	3	16
Stagonospora nodorum	2	2	1	0	3	2	10
Alternaria alternata	2	3	0	1	4	2	12
Alternaria brassicicola	2	3	0	1	7	2	15
Alternaria arborescens	2	3	0	1	3	2	11
Alternaria carthami	2	3	0	1	4	2	12
Alternaria crassa	2	3	0	1	4	2	12
Alternaria dauci	2	3	0	1	3	2	11
Alternaria gaisen	2	3	0	1	5	2	13
Alternaria longipes	2	3	0	1	4	2	12
Alternaria porri	2	4	0	1	4	2	13
Alternaria rosae	2	3	0	0	4	2	11
Alternaria solani	2	3	0	1	4	2	12
Alternaria mali	2	3	0	1	4	2	12
Cochliobolus heterostrophus	0	2	0	1	4	2	9
Cochliobolus carbonum	2	2	1	1	4	2	12
Cochliobolus lunatus	2	2	0	1	4	2	11
Cochliobolus miyabeanus	2	2	0	1	4	2	11
Pyrenochaeta lycopersici	2	3	0	1	5	3	14
Pyrenophora tritici-repentis	1	2	0	0	4	2	9
Pyrenophora teres	2	2	0	0	4	2	10
Setosphaeria turcica	2	1	0	1	4	2	10
Stemphylium lycopersici	2	3	0	1	4	2	12
Saccharata proteae	2	1	0	0	3	1	7
Venturia inaequalis	1	1	0	0	5	1	8
Venturia pirina	2	1	0	0	4	1	8
Zopfia rhizophila	3	2	0	2	6	1	14
Calosphaeria pulchella	3	1	0	1	3	2	10
Claviceps purpurea	1	0	0	0	1	1	3
Cryphonectria parasitica	2	2	0	1	4	1	10
Diaporthe helianthi	0	3	0	1	3	2	9
Eutypa lata	2	2	0	1	4	1	10
Colletotrichum acutatum	2	3	1	1	5	2	14
Colletotrichum fioriniae	2	3	1	1	5	3	15
Colletotrichum higginsianum	2	3	1	1	3	2	12
Colletotrichum incanum	2	3	0	1	4	2	12
Colletotrichum lupini	2	3	1	1	4	2	13
Colletotrichum orchidophilum	2	3	0	1	5	2	13
Colletotrichum salicis	2	4	1	1	5	3	16
Colletotrichum tofieldiae	2	3	1	1	5	2	14
Colletotrichum gloeosporioides	2	3	1	1	5	2	14
Colletotrichum godetiae	2	3	1	1	5	2	14
Gnomoniopsis castanea	2	2	0	0	5	2	11
Trichoderma atroviride	6	2	0	0	9	2	19
Trichoderma harzianum	7	1	0	2	9	2	21
Gaeumannomyces graminis var. tritici	2	3	0	1	3	3	12
Pyricularia oryzae	2	2	0	0	4	2	10
Magnaporthe poae	2	3	0	1	4	3	13
Cylindrocarpon olidum	2	3	1	0	3	4	13
Fusarium graminearum	3	2	0	0	2	3	10
Fusarium redolens	4	2	1	0	4	4	15
Fusarium verticillioides	3	2	0	0	3	5	13
Ilyonectria robusta	2	2	0	0	2	4	10
Neonectria ditissima	2	3	1	0	2	3	11
Fusarium fujikuroi	3	1	0	0	3	4	11
Fusarium oxysporum	3	2	1	0	5	5	16
Fusarium proliferatum	3	2	0	0	5	4	14
Fusarium vanettenii	3	3	0	0	2	2	10
Grosmannia clavigera	1	0	0	1	0	1	3
Ophiostoma novo-ulmi	1	1	0	0	1	1	4
Plectosphaerella cucumerina	2	4	0	1	3	2	12
Verticillium alfalfae	2	4	0	1	6	2	15
Verticillium dahliae	2	5	0	1	7	1	16
Pestalotiopsis fici	2	2	0	0	7	3	14
Truncatella angustata	1	3	0	1	5	3	13
Phaeoacremonium aleophilum	3	2	0	1	2	1	9
Kretzschmaria deusta	2	1	0	0	2	2	7
Nemania diffusa	2	1	1	0	1	3	8
Xylaria arbuscula	0	1	0	1	2	2	6

## Sheet: xyloglucan
Supplementary Table S2. CAZy comparison
Xyloglucan-related families
	GH6	GH7	GH12_2	GH31_2	GH74	Total
	CBH	CBH/EGL	XEG/EGL	AXL	XEG	CAZymes
Botryosphaeria dothidea	1	2	2	5	0	10
Diplodia seriata	1	2	2	5	0	10
Macrophomina phaseolina	1	2	2	5	0	10
Phyllosticta citriasiana	1	1	1	3	0	6
Phyllosticta citricarpa	1	1	1	3	0	6
Neofusicoccum parvum	1	2	2	5	0	10
Corynespora cassiicola	2	6	1	4	0	13
Ascochyta rabiei	3	3	1	1	0	8
Didymella exigua	3	3	1	1	0	8
Didymella zeae-maydis	3	2	1	2	0	8
Phoma multirostrata	3	3	1	2	0	9
Phoma tracheiphila	3	4	1	4	0	12
Aureobasidium pullulans	1	1	1	3	0	6
Elsinoe ampelina	2	2	1	2	0	7
Cenococcum geophilum	1	2	0	1	0	4
Leptosphaeria maculans	3	3	1	2	0	9
Cochliobolus victoriae	3	6	1	3	0	13
Cladosporium fulvum	0	2	2	6	0	10
Dothistroma septosporum	0	1	1	3	0	5
Septoria musiva	0	0	1	4	0	5
Septoria populicola	0	0	1	2	0	3
Teratosphaeria nubilosa	0	0	2	2	0	4
Cercospora zeae-maydis	0	1	0	0	0	1
Zymoseptoria tritici	0	1	0	1	0	2
Pseudocercospora ulei	0	2	1	0	0	3
Zymoseptoria ardabiliae	0	1	0	3	0	4
Zymoseptoria pseudotritici	0	1	0	2	0	3
Periconia macrospinosa	5	5	1	3	0	14
Paraphoma chrysanthemicola	4	4	1	2	0	11
Setomelanomma holmii	4	3	1	3	0	11
Stagonospora nodorum	4	5	1	2	0	12
Alternaria alternata	3	4	1	2	0	10
Alternaria brassicicola	3	5	1	2	0	11
Alternaria arborescens	3	5	1	2	0	11
Alternaria carthami	3	3	1	2	0	9
Alternaria crassa	3	3	1	2	0	9
Alternaria dauci	2	3	1	2	0	8
Alternaria gaisen	4	5	1	2	0	12
Alternaria longipes	3	4	1	2	0	10
Alternaria porri	2	3	1	2	0	8
Alternaria rosae	3	4	1	2	0	10
Alternaria solani	3	3	1	2	0	9
Alternaria mali	3	4	1	2	0	10
Cochliobolus heterostrophus	3	6	1	3	0	13
Cochliobolus carbonum	3	6	1	3	0	13
Cochliobolus lunatus	3	5	1	1	0	10
Cochliobolus miyabeanus	3	6	1	3	0	13
Pyrenochaeta lycopersici	4	5	1	3	0	13
Pyrenophora tritici-repentis	3	3	1	2	0	9
Pyrenophora teres	3	3	1	4	0	11
Setosphaeria turcica	3	4	1	3	0	11
Stemphylium lycopersici	3	4	1	2	0	10
Saccharata proteae	0	1	1	3	0	5
Venturia inaequalis	1	3	0	2	0	6
Venturia pirina	1	2	0	2	0	5
Zopfia rhizophila	2	7	1	5	0	15
Calosphaeria pulchella	2	8	1	4	2	17
Claviceps purpurea	1	1	1	0	0	3
Cryphonectria parasitica	2	5	3	2	2	14
Diaporthe helianthi	4	8	0	0	3	15
Eutypa lata	2	3	1	3	1	10
Colletotrichum acutatum	3	5	2	3	2	15
Colletotrichum fioriniae	4	7	2	2	2	17
Colletotrichum higginsianum	3	8	2	2	2	17
Colletotrichum incanum	4	8	2	2	2	18
Colletotrichum lupini	4	7	2	3	2	18
Colletotrichum orchidophilum	4	6	2	3	2	17
Colletotrichum salicis	4	6	2	3	2	17
Colletotrichum tofieldiae	3	8	2	3	2	18
Colletotrichum gloeosporioides	4	7	2	3	2	18
Colletotrichum godetiae	4	7	2	3	2	18
Gnomoniopsis castanea	2	7	4	2	2	17
Trichoderma atroviride	1	2	1	2	1	7
Trichoderma harzianum	1	2	0	2	1	6
Gaeumannomyces graminis var. tritici	5	6	1	1	1	14
Pyricularia oryzae	3	5	1	2	1	12
Magnaporthe poae	3	6	1	0	1	11
Cylindrocarpon olidum	2	3	4	2	1	12
Fusarium graminearum	1	2	1	2	1	7
Fusarium redolens	1	3	1	3	1	9
Fusarium verticillioides	1	4	1	2	1	9
Ilyonectria robusta	2	3	5	3	2	15
Neonectria ditissima	2	3	4	3	1	13
Fusarium fujikuroi	1	3	1	2	0	7
Fusarium oxysporum	1	3	1	2	1	8
Fusarium proliferatum	1	3	1	2	1	8
Fusarium vanettenii	1	3	3	3	1	11
Grosmannia clavigera	0	3	2	0	0	5
Ophiostoma novo-ulmi	1	2	0	1	0	4
Plectosphaerella cucumerina	4	6	2	3	2	17
Verticillium alfalfae	4	6	2	4	2	18
Verticillium dahliae	4	6	2	4	2	18
Pestalotiopsis fici	4	6	1	3	1	15
Truncatella angustata	4	6	2	2	1	15
Phaeoacremonium aleophilum	4	6	1	5	1	17
Kretzschmaria deusta	2	5	1	2	1	11
Nemania diffusa	2	5	1	2	1	11
Xylaria arbuscula	2	5	1	2	1	11

## Sheet: starch
Supplementary Table S2. CAZy comparison
Starch-related families
	AA13	GH13_1	GH13_5	GH13_8	GH13_25	GH13_40	GH15	GH31_1	GH133	Total
	LPMO	AMY	AMY			AGD	GLA	AGD	AMG	CAZymes
Botryosphaeria dothidea	0	2	2	1	1	2	2	6	1	17
Diplodia seriata	0	2	2	1	1	2	2	5	1	16
Macrophomina phaseolina	0	2	2	1	1	2	2	6	1	17
Phyllosticta citriasiana	0	1	1	1	1	0	2	4	1	11
Phyllosticta citricarpa	0	1	1	1	1	0	2	4	1	11
Neofusicoccum parvum	0	2	2	1	1	2	2	6	1	17
Corynespora cassiicola	1	2	2	1	1	3	2	7	1	19
Ascochyta rabiei	1	1	2	1	1	2	3	8	1	19
Didymella exigua	1	1	1	1	1	3	3	7	1	18
Didymella zeae-maydis	1	1	1	1	1	3	3	7	1	18
Phoma multirostrata	1	1	1	1	1	3	3	8	1	19
Phoma tracheiphila	1	1	2	1	1	3	4	6	1	19
Aureobasidium pullulans	0	3	2	1	1	5	3	5	1	21
Elsinoe ampelina	1	1	2	1	1	2	2	5	1	15
Cenococcum geophilum	0	2	2	1	1	2	2	6	1	17
Leptosphaeria maculans	1	1	1	1	1	3	3	6	1	17
Cochliobolus victoriae	1	1	1	1	1	3	2	7	1	17
Cladosporium fulvum	0	4	2	1	1	5	2	7	1	23
Dothistroma septosporum	0	4	2	1	1	3	2	6	1	20
Septoria musiva	0	4	2	1	1	4	3	5	1	21
Septoria populicola	0	4	2	1	1	4	3	5	1	21
Teratosphaeria nubilosa	0	5	1	1	1	2	2	6	1	19
Cercospora zeae-maydis	0	4	2	1	1	6	1	0	1	16
Zymoseptoria tritici	0	3	2	1	1	4	1	5	1	18
Pseudocercospora ulei	0	3	1	1	1	3	1	3	1	14
Zymoseptoria ardabiliae	0	3	2	1	1	3	1	5	1	17
Zymoseptoria pseudotritici	0	3	2	1	1	4	1	5	1	18
Periconia macrospinosa	0	2	1	1	1	4	4	7	1	21
Paraphoma chrysanthemicola	1	1	2	1	1	4	3	7	1	20
Setomelanomma holmii	1	1	2	1	1	3	3	5	1	17
Stagonospora nodorum	1	1	1	1	1	3	3	8	1	19
Alternaria alternata	1	1	1	1	1	3	2	8	1	18
Alternaria brassicicola	1	1	1	1	1	4	2	6	1	17
Alternaria arborescens	1	2	1	1	2	4	2	10	1	23
Alternaria carthami	1	1	1	1	1	3	2	6	1	16
Alternaria crassa	1	1	1	1	1	3	2	6	1	16
Alternaria dauci	1	1	1	1	2	3	3	6	1	18
Alternaria gaisen	1	1	1	1	2	3	2	6	1	17
Alternaria longipes	1	1	1	1	1	3	2	8	1	18
Alternaria porri	1	3	1	1	1	3	2	7	1	19
Alternaria rosae	1	1	1	1	1	3	2	6	1	16
Alternaria solani	1	2	1	1	1	3	2	6	1	17
Alternaria mali	1	1	1	1	2	3	2	8	1	19
Cochliobolus heterostrophus	1	1	1	1	2	3	2	7	2	19
Cochliobolus carbonum	1	1	1	1	1	3	2	7	1	17
Cochliobolus lunatus	1	1	1	1	1	3	2	4	0	13
Cochliobolus miyabeanus	1	1	1	1	1	4	2	7	1	18
Pyrenochaeta lycopersici	1	2	2	1	1	3	3	8	1	21
Pyrenophora tritici-repentis	1	1	1	1	1	3	2	6	1	16
Pyrenophora teres	1	1	1	1	1	4	2	4	1	15
Setosphaeria turcica	1	1	1	1	1	3	2	5	1	15
Stemphylium lycopersici	1	1	1	1	1	3	2	7	1	17
Saccharata proteae	0	1	0	1	1	1	3	4	1	12
Venturia inaequalis	0	1	1	1	1	2	3	5	1	15
Venturia pirina	0	1	1	1	1	2	2	5	1	14
Zopfia rhizophila	1	4	2	1	1	4	3	6	1	22
Calosphaeria pulchella	0	1	2	1	1	1	3	5	1	15
Claviceps purpurea	0	1	0	1	1	2	2	2	1	10
Cryphonectria parasitica	0	2	3	1	1	2	2	3	1	15
Diaporthe helianthi	1	5	2	1	1	3	1	0	1	14
Eutypa lata	1	1	0	1	1	2	2	6	1	14
Colletotrichum acutatum	0	3	3	1	1	4	3	4	1	20
Colletotrichum fioriniae	1	3	3	1	1	4	3	6	1	22
Colletotrichum higginsianum	1	3	3	1	1	3	3	6	1	21
Colletotrichum incanum	1	3	3	1	1	3	3	5	1	20
Colletotrichum lupini	1	3	3	1	1	4	3	5	1	21
Colletotrichum orchidophilum	1	3	2	1	1	4	3	4	1	19
Colletotrichum salicis	1	3	3	1	1	4	3	5	1	21
Colletotrichum tofieldiae	1	4	2	1	1	3	3	5	1	20
Colletotrichum gloeosporioides	1	3	2	1	1	4	3	6	1	21
Colletotrichum godetiae	1	3	3	1	1	4	3	5	1	21
Gnomoniopsis castanea	0	5	2	1	1	2	3	3	1	18
Trichoderma atroviride	0	2	0	1	1	1	3	5	1	14
Trichoderma harzianum	0	1	0	1	1	4	2	3	1	13
Gaeumannomyces graminis var. tritici	0	0	2	2	1	1	2	4	1	13
Pyricularia oryzae	0	2	2	1	1	1	2	4	1	14
Magnaporthe poae	0	0	5	1	1	1	2	4	1	15
Cylindrocarpon olidum	1	2	0	1	1	7	3	6	1	21
Fusarium graminearum	1	1	0	1	1	5	3	5	1	17
Fusarium redolens	1	1	0	1	1	6	3	5	1	18
Fusarium verticillioides	1	2	0	1	2	9	5	5	2	26
Ilyonectria robusta	1	1	0	1	1	3	3	6	1	16
Neonectria ditissima	1	2	0	1	1	4	2	6	1	17
Fusarium fujikuroi	1	1	0	1	1	7	3	5	1	19
Fusarium oxysporum	1	1	0	1	1	6	3	8	1	21
Fusarium proliferatum	1	1	0	1	1	11	3	5	1	23
Fusarium vanettenii	1	1	0	1	1	6	2	5	1	17
Grosmannia clavigera	0	1	0	1	1	2	2	1	1	9
Ophiostoma novo-ulmi	1	1	0	1	1	1	2	3	1	10
Plectosphaerella cucumerina	1	1	1	1	1	6	3	7	1	21
Verticillium alfalfae	1	1	1	1	1	5	4	4	1	18
Verticillium dahliae	2	1	1	1	1	4	4	5	1	18
Pestalotiopsis fici	2	1	3	1	1	3	4	5	1	19
Truncatella angustata	2	1	2	1	1	3	4	5	1	18
Phaeoacremonium aleophilum	0	1	2	1	1	6	3	5	1	20
Kretzschmaria deusta	0	2	0	1	1	1	2	4	1	12
Nemania diffusa	1	2	0	1	1	0	2	3	1	10
Xylaria arbuscula	0	2	0	1	1	1	3	4	1	13

## Sheet: Comparison
Supplementary Table S2. CAZy comparison
Comparison related to Plant Biomass
	cellulose	xylan	xyloglucan	mannan	pectin	starch	inulin	total
Truncatella angustata	25	36	15	13	80	18	5	192
Pestalotiopsis fici	20	34	15	14	96	19	4	202
Eutypa lata	34	7	10	10	50	14	2	127
Nemania diffusa	17	17	11	8	41	10	2	106
Xylaria arbuscula	17	20	11	6	44	13	1	112
Ustulina deusta	18	19	11	7	40	12	1	108
Ophiostoma novo-ulmi	11	7	4	4	18	10	2	56
Grosmannia clavigera	9	1	5	3	22	9	0	49
Pyricularia oryzae	16	23	12	10	20	14	5	100
Magnaporthiopsis poae	15	16	11	13	18	15	2	90
Gaeumannomyces graminis var. tritici	19	19	14	12	19	13	3	99
Phaeoacremonium aleophilum	19	14	17	9	42	20	2	123
Calosphaeria pulchella	40	20	17	10	30	15	1	133
Diaporthe helianthi	59	1	15	9	72	14	3	173
Gnomoniopsis castanea	24	24	17	11	68	18	3	165
Cryphonectria parasitica	51	14	14	10	53	15	1	158
Plectosphaerella cucumerina	21	18	17	12	79	21	3	171
Verticillium dahliae	19	18	18	16	75	18	3	167
Verticillium alfalfae	16	16	18	15	71	18	3	157
Colletotrichum gloeosporioides	24	20	18	14	110	21	3	210
Colletotrichum higginsianum	40	18	17	12	90	21	2	200
Colletotrichum tofieldiae	26	17	18	14	89	20	1	185
Colletotrichum incanum	41	34	18	12	82	20	0	207
Colletotrichum orchidophilum	22	14	17	13	77	19	2	164
Colletotrichum salicis	24	19	17	16	96	21	2	195
Colletotrichum godetiae	25	24	18	14	91	21	2	195
Colletotrichum fioriniae	41	16	17	15	91	22	3	205
Colletotrichum lupini	40	36	18	13	91	21	2	221
Colletotrichum acutatum	40	18	15	14	90	20	3	200
Claviceps purpurea	50	18	3	3	8	10	7	99
Trichoderma harzianum	13	18	6	21	11	13	0	82
Trichoderma atroviride	9	16	7	19	16	14	1	82
Thelonectria olida	18	23	12	13	73	21	5	165
Neonectria ditissima	15	10	13	11	70	17	3	139
Ilyonectria robusta	18	20	15	10	102	16	6	187
Neocosmospora pisi	15	14	11	10	72	17	6	145
Fusarium graminearum	11	14	7	10	45	17	5	109
Fusarium redolens	15	16	9	15	73	18	12	158
Fusarium oxysporum	14	20	8	16	85	21	10	174
Fusarium verticillioides	15	18	9	13	58	26	8	147
Fusarium proliferatum	14	18	8	14	66	23	7	150
Fusarium fujikuroi	13	15	7	11	54	19	6	125
Elsinoe ampelina	58	23	7	8	47	15	2	160
Aureobasidium pullulans	44	24	6	9	51	21	5	160
Teratosphaeria nubilosa	62	21	4	6	23	19	2	137
Zymoseptoria ardabiliae	54	6	4	5	15	17	4	105
Zymoseptoria pseudotritici	54	8	3	5	16	18	4	108
Zymoseptoria tritici	5	21	2	5	14	18	4	69
Dothistroma septosporum	14	20	5	7	18	20	2	86
Fulvia fulva	42	20	10	6	41	23	4	146
Pseudocercospora ulei	29	4	3	2	7	14	1	60
Cercospora zeae-maydis	31	24	1	4	17	16	3	96
Sphaerulina populicola	20	17	3	3	17	21	2	83
Sphaerulina musiva	21	19	5	4	21	21	2	93
Venturia inaequalis	12	20	6	8	39	15	1	101
Venturia pyrina	21	10	5	8	38	14	2	98
Saccharata proteae	28	18	5	7	22	12	1	93
Phyllosticta citricarpa	50	20	6	5	28	11	2	122
Phyllosticta citriasiana	54	25	6	5	28	11	2	131
Neofusicoccum parvum	40	26	10	10	66	17	4	173
Diplodia seriata	43	24	10	7	54	16	4	158
Macrophomina phaseolina	42	24	10	11	68	17	6	178
Botryosphaeria dothidea	46	23	10	10	58	17	4	168
Cenococcum geophilum	39	28	4	7	18	17	1	114
Zopfia rhizophila	51	15	15	14	59	22	2	178
Corynespora cassiicola	50	23	13	14	84	19	2	205
Periconia macrospinosa	49	32	14	20	31	21	4	171
Ascochyta rabiei	45	20	8	13	63	19	3	171
Ectophoma multirostrata	42	29	9	16	78	19	2	195
Didymella maydis	47	29	8	11	54	18	3	170
Didymella exigua	52	21	8	10	63	18	2	174
Parastagonospora nodorum	59	16	12	10	30	19	4	150
Setomelanomma holmii	54	5	11	16	56	17	3	162
Paraphoma chrysanthemicola	55	19	11	13	67	20	5	190
Pyrenochaeta lycopersici	32	23	13	14	68	21	3	174
Plenodomus tracheiphilus	42	23	12	14	48	19	3	161
Plenodomus lingam	40	18	9	12	40	17	2	138
Pyrenophora tritici-repentis	27	16	9	9	32	16	3	112
Pyrenophora teres	27	23	11	10	28	15	3	117
Stemphylium lycopersici	30	16	10	12	48	17	3	136
Exserohilum turcicum	30	14	11	10	36	15	2	118
Curvularia lunata	28	18	10	11	34	13	3	117
Bipolaris maydis	32	24	13	9	37	19	2	136
Bipolaris oryzae	30	19	13	11	38	18	3	132
Bipolaris victoriae	41	23	13	12	37	17	3	146
Bipolaris zeicola	25	16	13	12	36	17	3	122
Alternaria rosae	47	32	10	11	47	16	3	166
Alternaria brassicicola	51	19	11	15	48	17	2	163
Alternaria gaisen	48	24	12	13	58	17	3	175
Alternaria alternata	52	15	10	12	55	18	3	165
Alternaria longipes	12	21	10	12	60	18	3	136
Alternaria mali	40	24	10	12	56	19	3	164
Alternaria arborescens	55	23	11	11	61	23	3	187
Alternaria dauci	56	32	8	11	50	18	3	178
Alternaria crassa	57	24	9	12	50	16	3	171
Alternaria solani	42	28	9	12	55	17	3	166
Alternaria porri	16	21	8	13	51	19	3	131
Alternaria carthami	56	23	9	12	54	16	3	173
